# Supplementary material for: 2-(4-Iodo­phen­yl)-1,2,3,4-tetra­hydro­isoquinoline-1-carbonitrile
Source: Acta Crystallogr Sect E Struct Rep Online. 2011 Jul 23;67(Pt 8):o2072. doi: 10.1107/S1600536811019830 (PMC3213517; doi:10.1107/S1600536811019830)
Supplement: Supplementary file 2 [file e-67-o2072-Isup2.hkl]

# 
# h,k,l, Fc-squared, Fo-squared, sigma(Fo-squared) and status flag 
# 
data_I
_shelx_title ' A in P2(1)/c' 
_shelx_refln_list_code          4 
_shelx_F_calc_maximum      352.77 
_exptl_crystal_F_000       704.00 
_reflns_d_resolution_high  0.8258 
 
loop_ 
 _symmetry_equiv_pos_as_xyz 
 'x, y, z' 
 '-x, y+1/2, -z+1/2' 
 '-x, -y, -z' 
 'x, -y-1/2, z-1/2' 
 
_cell_length_a     7.3473 
_cell_length_b    14.8324 
_cell_length_c    13.1487 
_cell_angle_alpha  90.000 
_cell_angle_beta  100.157 
_cell_angle_gamma  90.000 
 
_shelx_F_squared_multiplier     1.000 
 
loop_ 
 _refln_index_h 
 _refln_index_k 
 _refln_index_l 
 _refln_F_squared_calc 
 _refln_F_squared_meas 
 _refln_F_squared_sigma 
 _refln_observed_status 
   1   0   0       38.12       -7.98      5.32 o 
   2   0   0   124445.70   117161.50   1761.41 o 
   3   0   0       12.34       12.60      2.76 o 
   4   0   0     9968.83    10219.80    106.20 o 
   5   0   0      535.02      561.52     13.41 o 
   6   0   0      128.53      144.66     16.41 o 
   7   0   0       70.72       96.09     16.68 o 
   8   0   0        6.24        9.91     12.33 o 
   1   1   0     5188.05     5270.10     29.30 o 
   2   1   0        1.45       -3.14      2.09 o 
   3   1   0     4039.93     4045.97     26.36 o 
   4   1   0       47.05       48.50      3.57 o 
   5   1   0     1019.58     1044.32     13.00 o 
   6   1   0       74.78       79.63      5.25 o 
   7   1   0      134.35      150.64     18.01 o 
   8   1   0       41.25       41.92     11.02 o 
   0   2   0     3381.46     3619.06     35.80 o 
   1   2   0      517.59      552.05      5.19 o 
   2   2   0      505.28      484.43      7.79 o 
   3   2   0        3.51        7.57      3.06 o 
   4   2   0     1165.47     1163.25     12.36 o 
   5   2   0       53.62       60.62      4.29 o 
   6   2   0      110.19      125.17      5.91 o 
   7   2   0       10.53        4.53      8.20 o 
   8   2   0       39.43       34.52     10.96 o 
   1   3   0    26169.62    26837.54    143.36 o 
   2   3   0      455.08      451.78      6.04 o 
   3   3   0     9524.61     9261.15     53.66 o 
   4   3   0      165.27      178.14      5.28 o 
   5   3   0     1390.09     1322.03     14.88 o 
   6   3   0       14.49       22.88      4.61 o 
   7   3   0       82.38      112.58     24.78 o 
   8   3   0        4.47       -6.99      8.12 o 
   0   4   0      700.25      748.40     17.65 o 
   1   4   0      668.55      670.95      6.62 o 
   2   4   0     2332.59     2411.88     17.44 o 
   3   4   0      132.63      126.42      4.98 o 
   4   4   0     1361.99     1331.76     13.90 o 
   5   4   0      250.66      240.17      6.98 o 
   6   4   0      867.02      824.74     14.28 o 
   7   4   0      191.97      228.71     16.31 o 
   8   4   0       81.59       58.14     14.87 o 
   1   5   0     9101.44     9462.37     52.77 o 
   2   5   0       47.35       55.33      3.29 o 
   3   5   0     3705.34     3747.28     26.42 o 
   4   5   0       85.74       93.37      4.36 o 
   5   5   0     1022.19     1051.81     13.53 o 
   6   5   0       10.92       10.85      4.22 o 
   7   5   0      191.13      212.36     15.25 o 
   8   5   0        0.58        3.97      9.13 o 
   0   6   0    10710.08    10456.70    102.99 o 
   1   6   0       24.13       32.82      2.42 o 
   2   6   0     8773.84     8675.46     50.79 o 
   3   6   0      531.13      530.24      8.22 o 
   4   6   0     3030.13     2947.05     24.00 o 
   5   6   0      556.78      575.93     10.35 o 
   6   6   0      742.92      718.62     13.75 o 
   7   6   0      178.05      231.52     15.89 o 
   8   6   0       45.68       46.22     11.49 o 
   1   7   0     9966.86    10719.82     67.04 o 
   2   7   0      140.29      153.83      4.53 o 
   3   7   0     4400.74     4406.14     30.96 o 
   4   7   0       46.02       45.74      3.95 o 
   5   7   0      661.87      619.14     10.93 o 
   6   7   0       15.59       13.84      4.59 o 
   7   7   0        4.89       12.91      8.13 o 
   8   7   0        5.88        7.33     10.15 o 
   0   8   0     1161.05     1073.41     28.89 o 
   1   8   0      282.59      308.66     10.45 o 
   2   8   0     1949.46     1904.05     16.31 o 
   3   8   0      694.94      711.27     10.22 o 
   4   8   0     1423.00     1410.87     15.87 o 
   5   8   0      219.41      226.78      7.47 o 
   6   8   0      298.91      305.84     10.05 o 
   7   8   0       30.81       38.53     11.97 o 
   1   9   0     7683.88     7241.79     57.25 o 
   2   9   0       59.35       63.45      4.96 o 
   3   9   0     4922.54     4710.67     37.63 o 
   4   9   0      107.47      108.97      5.95 o 
   5   9   0     1614.44     1635.37     20.82 o 
   6   9   0       63.32       71.45      8.66 o 
   7   9   0      217.97      223.00     23.57 o 
   0  10   0     2817.31     2835.94     46.23 o 
   1  10   0       16.63       21.21      4.04 o 
   2  10   0     1244.97     1239.97     18.43 o 
   3  10   0        2.18        0.31      3.75 o 
   4  10   0       67.12       64.21      8.19 o 
   5  10   0       30.08       22.90      5.10 o 
   6  10   0        5.25       12.41      8.21 o 
   1  11   0     1170.17     1139.15     18.25 o 
   2  11   0      127.50      132.87      7.33 o 
   3  11   0      444.51      437.70     11.90 o 
   4  11   0      243.74      254.61     10.00 o 
   5  11   0      115.00      144.27      8.44 o 
   6  11   0       77.78       68.25     11.31 o 
   0  12   0     5540.38     5555.33     85.81 o 
   1  12   0       12.63       10.93      4.36 o 
   2  12   0     4787.42     4702.00     55.81 o 
   3  12   0      157.78      153.85      8.22 o 
   4  12   0     1597.06     1593.34     24.53 o 
   5  12   0       25.40       31.12      6.22 o 
   6  12   0      328.49      288.86     18.12 o 
   1  13   0      789.85      842.77     17.19 o 
   2  13   0      382.54      381.43     13.71 o 
   3  13   0      373.98      381.78     12.60 o 
   4  13   0      322.03      324.14     11.92 o 
   5  13   0       71.53       60.91      8.83 o 
   6  13   0       50.47       29.24     10.45 o 
   0  14   0      810.94      753.45     23.96 o 
   1  14   0        0.33       -3.03      4.37 o 
   2  14   0      780.40      724.04     16.76 o 
   3  14   0       32.26       23.29      6.02 o 
   4  14   0      119.43      136.60      9.50 o 
   5  14   0        0.10        0.91      5.55 o 
   1  15   0     2213.60     2187.84     33.27 o 
   2  15   0        8.59       11.51      5.39 o 
   3  15   0      941.25      902.21     20.04 o 
   4  15   0       23.55       26.92      6.67 o 
   0  16   0      517.45      542.57     22.34 o 
   1  16   0       12.02       16.72      6.13 o 
   2  16   0      258.53      258.15     16.81 o 
   3  16   0        1.06        3.75      6.11 o 
   1  17   0      301.43      292.71     12.90 o 
   2  17   0        6.21        7.17      6.31 o 
  -8   1   1      104.03       89.96     25.99 o 
  -7   1   1       11.01       18.80      8.67 o 
  -6   1   1     1685.36     1689.60     23.26 o 
  -5   1   1       76.69       85.04      4.67 o 
  -4   1   1     8528.56     8502.79     51.02 o 
  -3   1   1     1107.52     1177.92     10.86 o 
  -2   1   1    26337.07    26448.67    139.86 o 
  -1   1   1     1134.10     1149.98     10.37 o 
   1   1   1      844.60      835.77     10.00 o 
   2   1   1     2517.86     2413.69     16.32 o 
   3   1   1     1630.63     1607.16     13.46 o 
   4   1   1     1479.18     1405.78     13.74 o 
   5   1   1      726.62      784.84     11.13 o 
   6   1   1      947.07      930.21     23.29 o 
   7   1   1      309.47      316.58     24.35 o 
   8   1   1       74.99       67.60     12.43 o 
  -8   2   1       11.86       -3.07      8.58 o 
  -7   2   1      538.24      564.14     23.45 o 
  -6   2   1      197.34      227.42      9.45 o 
  -5   2   1     4414.07     4408.30     32.01 o 
  -4   2   1      944.02     1018.06     11.38 o 
  -3   2   1    11161.53    11179.58     62.77 o 
  -2   2   1     1588.52     1661.74     12.39 o 
  -1   2   1    14801.78    15345.72     81.61 o 
   0   2   1     3122.54     3182.88     33.16 o 
   1   2   1    15836.21    16318.58     86.09 o 
   2   2   1     4413.16     4607.24     28.08 o 
   3   2   1     8261.08     8189.37     47.97 o 
   4   2   1     2124.14     2171.90     18.31 o 
   5   2   1     1416.67     1352.75     14.96 o 
   6   2   1      463.15      522.79     13.55 o 
   7   2   1      158.34      148.30     13.67 o 
   8   2   1       79.14       91.71     25.56 o 
  -8   3   1        0.03       -8.60      9.13 o 
  -7   3   1        3.46       -0.80      8.10 o 
  -6   3   1       40.62       42.67      5.80 o 
  -5   3   1        7.22        1.78      3.01 o 
  -4   3   1       91.94       96.84      3.99 o 
  -3   3   1        3.00        2.15      1.82 o 
  -2   3   1      572.91      602.52      6.87 o 
  -1   3   1      506.11      544.24      6.11 o 
   0   3   1      334.20      360.97      5.63 o 
   1   3   1      870.12      860.15      7.61 o 
   2   3   1      334.23      353.24      5.48 o 
   3   3   1      402.00      408.84      8.95 o 
   4   3   1      481.36      473.06      7.96 o 
   5   3   1       65.02       62.82      4.23 o 
   6   3   1       20.01       15.30      6.42 o 
   7   3   1       53.60       57.79     13.78 o 
   8   3   1        5.88       -8.00      8.72 o 
  -8   4   1       34.75       25.90     10.31 o 
  -7   4   1      277.11      298.17     13.63 o 
  -6   4   1      223.09      240.14      9.78 o 
  -5   4   1     3301.52     3319.67     26.54 o 
  -4   4   1       33.22       51.37      3.46 o 
  -3   4   1    11155.69    11145.43     94.76 o 
  -2   4   1      207.88      179.56      4.18 o 
  -1   4   1    23980.29    24361.79    135.78 o 
   0   4   1     5380.31     5392.05     44.69 o 
   1   4   1    15620.94    16014.01     85.49 o 
   2   4   1     2609.06     2574.94     21.51 o 
   3   4   1     5261.47     5183.80     33.69 o 
   4   4   1     1784.42     1811.78     16.86 o 
   5   4   1      338.10      325.65      7.79 o 
   6   4   1      521.28      582.98     14.20 o 
   7   4   1        9.67       13.99      8.72 o 
   8   4   1      144.90      179.41     27.19 o 
  -8   5   1       77.21       95.41     13.08 o 
  -7   5   1       66.63       68.53     11.05 o 
  -6   5   1      183.92      179.93      7.63 o 
  -5   5   1       15.12       26.16      4.82 o 
  -4   5   1     1754.10     1624.60     15.88 o 
  -3   5   1      126.51      129.20      4.29 o 
  -2   5   1     8407.85     8290.29     48.10 o 
  -1   5   1        3.27        6.93      1.51 o 
   0   5   1    19449.16    20454.57    133.10 o 
   1   5   1     1774.34     1841.60     23.09 o 
   2   5   1     8446.20     8314.50     48.58 o 
   3   5   1     2365.02     2339.34     19.00 o 
   4   5   1     2391.78     2237.23     19.75 o 
   5   5   1      743.94      736.15     11.36 o 
   6   5   1      167.61      163.83      8.64 o 
   7   5   1       16.17       27.12      9.19 o 
   8   5   1        2.22        6.06      9.65 o 
  -8   6   1        1.07       -0.32      9.97 o 
  -7   6   1       12.93        5.47     15.41 o 
  -6   6   1        9.25        5.11      5.39 o 
  -5   6   1        2.67        8.95      3.42 o 
  -4   6   1      141.39      146.61      5.42 o 
  -3   6   1      117.09      116.52      4.18 o 
  -2   6   1      143.73      138.79      5.53 o 
  -1   6   1     1990.65     2135.73     17.77 o 
   0   6   1      439.95      470.91      8.33 o 
   1   6   1        2.50        5.64      1.50 o 
   2   6   1      111.25      125.81      4.13 o 
   3   6   1       14.92       16.99      2.67 o 
   4   6   1      140.08      152.17      5.58 o 
   5   6   1       15.98       24.97      3.84 o 
   6   6   1        1.11       -6.29      4.40 o 
   7   6   1       45.95       43.47     10.43 o 
   8   6   1        1.11       -9.97     15.53 o 
  -8   7   1      195.18      201.00     16.85 o 
  -7   7   1       33.99       68.30     16.38 o 
  -6   7   1      707.59      735.99     14.17 o 
  -5   7   1        1.63        1.20      3.27 o 
  -4   7   1     2595.35     2547.91     22.11 o 
  -3   7   1      410.99      454.39      7.83 o 
  -2   7   1     6559.91     6509.68     40.26 o 
  -1   7   1     2397.77     2747.77     22.12 o 
   0   7   1    14171.75    14330.42    146.13 o 
   1   7   1     4221.91     4533.28     28.92 o 
   2   7   1    11734.95    12030.63     68.71 o 
   3   7   1     2014.96     2025.48     18.20 o 
   4   7   1     3429.60     3390.80     27.11 o 
   5   7   1      614.35      667.89     11.49 o 
   6   7   1      344.42      357.02     11.84 o 
   7   7   1       91.92      131.38     11.62 o 
  -7   8   1      367.87      354.47     48.29 o 
  -6   8   1        8.32        7.36      4.59 o 
  -5   8   1     1646.14     1617.60     18.14 o 
  -4   8   1      155.34      178.00     10.35 o 
  -3   8   1     6280.77     6158.40     40.57 o 
  -2   8   1       15.95       32.38      4.75 o 
  -1   8   1     7688.84     7569.60     50.51 o 
   0   8   1      332.10      298.32      9.78 o 
   1   8   1     8606.04     8520.71    102.96 o 
   2   8   1     2221.27     2186.02     18.21 o 
   3   8   1     1986.65     1851.30     17.59 o 
   4   8   1      925.93      906.59     12.67 o 
   5   8   1      372.52      332.23      8.76 o 
   6   8   1      387.86      418.85     12.66 o 
   7   8   1       29.46       19.01      7.86 o 
  -7   9   1       27.61       30.70     14.50 o 
  -6   9   1      148.41      132.77      8.55 o 
  -5   9   1       60.33       68.26      5.56 o 
  -4   9   1      312.83      311.53      8.81 o 
  -3   9   1       19.13       24.48      4.74 o 
  -2   9   1      108.18      123.82      7.39 o 
  -1   9   1        0.46        2.40      3.00 o 
   0   9   1      172.23      170.73      6.78 o 
   1   9   1       70.06       82.97      5.41 o 
   2   9   1      292.91      326.28      9.79 o 
   3   9   1      184.57      200.24      8.18 o 
   4   9   1        0.54        2.81      3.96 o 
   5   9   1      105.91       85.66      6.05 o 
   6   9   1       11.87       12.42      6.82 o 
   7   9   1       12.01        7.13      8.94 o 
  -6  10   1       16.64       12.63      8.13 o 
  -5  10   1      172.61      170.47      8.40 o 
  -4  10   1        8.99        9.36      4.27 o 
  -3  10   1     1760.75     1676.05     22.55 o 
  -2  10   1      348.22      351.05     10.23 o 
  -1  10   1     4545.44     4377.92     40.23 o 
   0  10   1       62.86       57.76     10.99 o 
   1  10   1     6738.33     6654.33     55.09 o 
   2  10   1      149.93      147.35      7.19 o 
   3  10   1     2418.76     2327.56     32.54 o 
   4  10   1       31.11       33.75      5.35 o 
   5  10   1      490.98      477.60     13.19 o 
   6  10   1       49.52       49.68     14.14 o 
   7  10   1        6.79       11.84     13.54 o 
  -6  11   1      305.23      294.00     13.66 o 
  -5  11   1      141.20      157.52      9.12 o 
  -4  11   1     2369.30     2254.20     28.53 o 
  -3  11   1       66.01       61.53      5.97 o 
  -2  11   1     5818.82     5701.99     50.93 o 
  -1  11   1        1.11        0.72      6.14 o 
   0  11   1     5446.27     5355.07     47.92 o 
   1  11   1      232.79      237.39      9.58 o 
   2  11   1     1299.53     1299.65     19.95 o 
   3  11   1      443.22      469.77     12.63 o 
   4  11   1      115.28      108.32      7.73 o 
   5  11   1      503.99      504.27     14.06 o 
   6  11   1        2.07        0.60     11.60 o 
  -6  12   1       11.18        5.67      6.70 o 
  -5  12   1       49.73       56.52      6.92 o 
  -4  12   1        0.03        3.69      4.68 o 
  -3  12   1      371.58      355.96     11.43 o 
  -2  12   1        0.05        0.70      4.14 o 
  -1  12   1      351.33      298.89     10.41 o 
   0  12   1        8.77       16.08      4.49 o 
   1  12   1      161.12      156.33      7.92 o 
   2  12   1      180.44      160.80      8.33 o 
   3  12   1        0.39       -3.49      4.18 o 
   4  12   1      133.55      149.18      8.77 o 
   5  12   1        2.72       10.78      5.35 o 
   6  12   1       28.83       29.97     14.62 o 
  -6  13   1      167.56      191.18     12.75 o 
  -5  13   1        9.14       14.34      7.02 o 
  -4  13   1      780.46      780.11     20.95 o 
  -3  13   1        8.61       12.69      5.04 o 
  -2  13   1     1324.08     1292.01     21.46 o 
  -1  13   1      114.36      107.96      7.41 o 
   0  13   1     2244.23     2223.81     28.76 o 
   1  13   1      348.61      350.99     11.67 o 
   2  13   1     1644.18     1593.18     24.19 o 
   3  13   1       92.01       94.41     10.50 o 
   4  13   1      801.86      804.18     18.01 o 
   5  13   1       73.43       88.01      8.11 o 
  -5  14   1      296.05      275.14     14.61 o 
  -4  14   1       31.12       38.09      6.81 o 
  -3  14   1     1029.93     1002.53     19.92 o 
  -2  14   1        2.92        3.62      4.52 o 
  -1  14   1     1861.20     1897.43     27.39 o 
   0  14   1       75.07       76.24      6.95 o 
   1  14   1     1166.39     1175.36     21.23 o 
   2  14   1      139.15      157.90      8.95 o 
   3  14   1      455.33      443.72     14.06 o 
   4  14   1      181.83      171.44     10.06 o 
   5  14   1       75.42       79.14      8.60 o 
  -4  15   1       44.33       45.07     10.24 o 
  -3  15   1        0.67        5.04      5.34 o 
  -2  15   1        4.00        5.37      5.38 o 
  -1  15   1        3.85       12.89      5.49 o 
   0  15   1        1.62       -2.21      4.76 o 
   1  15   1       14.31       18.36      5.84 o 
   2  15   1        6.54       10.89      5.43 o 
   3  15   1        0.02       -7.53      5.32 o 
   4  15   1        1.68       -0.89      5.66 o 
  -4  16   1        6.08        3.81      6.38 o 
  -3  16   1      564.01      558.10     18.53 o 
  -2  16   1       45.68       55.58      7.53 o 
  -1  16   1      906.21      935.71     20.65 o 
   0  16   1      124.15      109.51      9.73 o 
   1  16   1      667.55      717.54     23.88 o 
   2  16   1      181.70      156.35     10.10 o 
   3  16   1      393.81      402.84     16.66 o 
  -2  17   1      507.45      477.21     15.94 o 
  -1  17   1       32.33       32.14      7.47 o 
   0  17   1      597.65      623.07     17.48 o 
   1  17   1       52.69       45.29      7.71 o 
   2  17   1      489.90      550.00     17.07 o 
  -8   0   2      310.61      326.94     28.89 o 
  -7   0   2      112.28      116.56     11.23 o 
  -6   0   2     1561.02     1583.99     34.27 o 
  -5   0   2      313.80      276.43      9.82 o 
  -4   0   2     5624.16     5610.71     50.89 o 
  -3   0   2     8928.98     8955.36    133.29 o 
  -2   0   2    13081.35    12804.17    122.22 o 
  -1   0   2    45475.29    44440.00    960.34 o 
   0   0   2     9936.23    10287.31     94.92 o 
   1   0   2    73608.07    68908.72   1022.95 o 
   2   0   2     6862.89     6559.32     73.97 o 
   3   0   2    25964.60    27356.88    521.23 o 
   4   0   2     1765.35     1659.57     21.39 o 
   5   0   2     3840.72     3945.62    128.96 o 
   6   0   2       92.35       92.06     10.38 o 
   7   0   2      224.43      266.85     16.27 o 
   8   0   2        3.52       29.97     14.62 o 
  -8   1   2        0.56       11.94      9.74 o 
  -7   1   2       88.03       95.93      7.54 o 
  -6   1   2      246.83      227.64      9.34 o 
  -5   1   2      272.61      271.64      7.95 o 
  -4   1   2     3027.06     3135.07     28.68 o 
  -3   1   2     1603.47     1624.05     13.15 o 
  -2   1   2    12254.96    12781.82     76.33 o 
  -1   1   2     9459.57     9850.10     52.60 o 
   0   1   2      567.75      613.28      5.71 o 
   1   1   2    15161.04    15670.36    101.61 o 
   2   1   2     1789.08     1952.40     13.93 o 
   3   1   2     2486.92     2584.18     19.19 o 
   4   1   2      130.70      147.19      4.79 o 
   5   1   2      165.32      154.90      9.26 o 
   6   1   2       76.25       82.66      7.17 o 
   7   1   2        2.39        2.53      6.68 o 
   8   1   2       41.97       25.56     10.71 o 
  -8   2   2       77.13      103.86     13.61 o 
  -7   2   2       72.30       88.25      7.47 o 
  -6   2   2      538.24      539.22     13.82 o 
  -5   2   2        1.18       -4.75      3.17 o 
  -4   2   2      910.09      885.17     10.32 o 
  -3   2   2        1.12        3.49      1.57 o 
  -2   2   2      626.83      552.04      6.36 o 
  -1   2   2      409.28      460.72      4.37 o 
   0   2   2     2442.01     2493.12     15.69 o 
   1   2   2       30.09       49.02      2.70 o 
   2   2   2     7112.43     7229.54     41.69 o 
   3   2   2      960.06      961.66      9.99 o 
   4   2   2     2547.80     2531.31     24.84 o 
   5   2   2      735.90      815.44     15.89 o 
   6   2   2      186.68      177.98      9.05 o 
   7   2   2      103.56      113.69     12.29 o 
   8   2   2        0.04       13.86      9.69 o 
  -8   3   2       24.37       34.02     10.71 o 
  -7   3   2      333.16      371.52     15.77 o 
  -6   3   2      141.90      147.31      8.04 o 
  -5   3   2     1390.41     1364.50     22.38 o 
  -4   3   2      281.89      310.33      6.30 o 
  -3   3   2     6602.21     6506.85     53.81 o 
  -2   3   2     1459.74     1427.85     11.56 o 
  -1   3   2    16320.79    16918.29     98.40 o 
   0   3   2     6682.34     6842.67     38.43 o 
   1   3   2    23505.28    24041.37    127.07 o 
   2   3   2     9575.45     9648.85     54.56 o 
   3   3   2     5446.59     5453.00     34.61 o 
   4   3   2     3187.62     3127.63     23.90 o 
   5   3   2     1325.22     1258.90     19.18 o 
   6   3   2      775.78      840.54     23.98 o 
   7   3   2      182.26      181.81     12.01 o 
   8   3   2       23.60       24.68     10.78 o 
  -8   4   2        0.18        0.63      8.25 o 
  -7   4   2       11.57       14.20      5.60 o 
  -6   4   2       24.51       31.57      5.39 o 
  -5   4   2      162.38      161.88      6.50 o 
  -4   4   2     1182.06     1117.36     12.22 o 
  -3   4   2      767.72      798.22     13.04 o 
  -2   4   2     6387.13     6532.22     41.80 o 
  -1   4   2     1579.51     1624.98     12.35 o 
   0   4   2     5880.92     6194.36     35.67 o 
   1   4   2     2237.71     2348.60     16.45 o 
   2   4   2     1992.41     1908.37     15.17 o 
   3   4   2      561.17      570.34      9.96 o 
   4   4   2      283.02      265.03      6.63 o 
   5   4   2      170.20      179.26      8.10 o 
   6   4   2       10.41        3.89      4.96 o 
   7   4   2      112.96      117.84     10.78 o 
   8   4   2        0.48        0.54      8.99 o 
  -8   5   2        0.01        3.51      9.06 o 
  -7   5   2      142.02      173.88     14.41 o 
  -6   5   2      220.97      197.60      9.18 o 
  -5   5   2      436.23      451.25     10.39 o 
  -4   5   2      661.64      682.17      9.75 o 
  -3   5   2     2894.34     2796.20     21.15 o 
  -2   5   2     3164.33     3266.51     22.46 o 
  -1   5   2     2621.09     2699.00     18.50 o 
   0   5   2     1922.56     1909.29     19.58 o 
   1   5   2     4367.17     4446.02     27.91 o 
   2   5   2     3592.77     3703.65     28.91 o 
   3   5   2     1160.88     1122.78     13.55 o 
   4   5   2      901.85      914.08     11.80 o 
   5   5   2      525.61      508.44     11.83 o 
   6   5   2      337.77      350.19     11.92 o 
   7   5   2       16.48        5.99      7.00 o 
   8   5   2       23.23       26.21     14.75 o 
  -8   6   2       22.49       24.68     10.81 o 
  -7   6   2        6.65        6.36      6.77 o 
  -6   6   2      816.01      813.33     16.85 o 
  -5   6   2       79.16       76.11      5.39 o 
  -4   6   2     7296.48     7321.92     46.84 o 
  -3   6   2      645.06      657.51      9.53 o 
  -2   6   2    22969.05    23435.97    125.50 o 
  -1   6   2     2610.69     2587.36     20.46 o 
   0   6   2    21293.39    21697.10    133.10 o 
   1   6   2     4550.75     4415.19     28.31 o 
   2   6   2     7599.81     7523.84     45.53 o 
   3   6   2     2122.07     2090.83     18.32 o 
   4   6   2     1618.21     1552.38     16.29 o 
   5   6   2      432.75      446.17     10.60 o 
   6   6   2      238.85      211.83     11.25 o 
   7   6   2       56.80       79.56      9.87 o 
  -8   7   2        9.68        6.78     10.52 o 
  -7   7   2       51.98       39.46      6.69 o 
  -6   7   2      113.22      110.14      8.07 o 
  -5   7   2      517.48      491.98     11.02 o 
  -4   7   2      146.67      147.15      5.52 o 
  -3   7   2      952.08      952.11     11.34 o 
  -2   7   2     1915.19     2037.72     16.81 o 
  -1   7   2     5680.14     5955.72     40.89 o 
   0   7   2     6952.65     7557.14     79.29 o 
   1   7   2     2084.35     2164.98     20.10 o 
   2   7   2     1932.19     2029.87     18.85 o 
   3   7   2      372.59      352.87      7.39 o 
   4   7   2     1260.35     1216.86     19.34 o 
   5   7   2        2.42        6.83      4.03 o 
   6   7   2      192.85      181.97     11.64 o 
   7   7   2       28.38       17.17      7.91 o 
  -7   8   2        0.78        1.90      5.51 o 
  -6   8   2      250.14      293.14     11.40 o 
  -5   8   2        2.34       -0.56      3.87 o 
  -4   8   2     1678.16     1678.39     22.23 o 
  -3   8   2       33.98       31.72      3.21 o 
  -2   8   2     4660.66     4619.29     31.17 o 
  -1   8   2     1012.58      967.17     11.84 o 
   0   8   2     4192.20     4198.76     30.54 o 
   1   8   2     1746.77     1757.95     16.91 o 
   2   8   2      684.01      659.23      9.22 o 
   3   8   2      978.02      987.35     12.48 o 
   4   8   2       44.61       55.35      5.77 o 
   5   8   2      294.55      346.51     10.12 o 
   6   8   2       13.34        9.74      5.35 o 
   7   8   2       35.10       54.22      9.22 o 
  -7   9   2      192.69      179.71     15.30 o 
  -6   9   2        0.18        5.79      6.17 o 
  -5   9   2     1858.68     1837.42     50.40 o 
  -4   9   2      147.28      145.85      6.45 o 
  -3   9   2     4158.42     3985.09     33.27 o 
  -2   9   2      382.71      332.54      9.10 o 
  -1   9   2     8413.60     8393.73     64.88 o 
   0   9   2     2827.49     2695.91     29.85 o 
   1   9   2     4496.37     4397.68     39.28 o 
   2   9   2     2234.22     2114.28     24.55 o 
   3   9   2     2556.86     2545.32     31.80 o 
   4   9   2     1980.23     1953.54     22.34 o 
   5   9   2      391.33      398.38     16.92 o 
   6   9   2      390.42      404.60     15.06 o 
   7   9   2       88.37       81.22     12.94 o 
  -7  10   2       43.34       37.31     17.47 o 
  -6  10   2        3.78       -3.03     11.72 o 
  -5  10   2       55.51       50.44      7.46 o 
  -4  10   2      194.20      179.85      8.10 o 
  -3  10   2       15.93       18.50      4.37 o 
  -2  10   2      781.40      773.57     14.47 o 
  -1  10   2       22.59       36.76      4.53 o 
   0  10   2     1366.89     1350.13     19.08 o 
   1  10   2      562.20      593.63     12.66 o 
   2  10   2     1591.45     1546.64     37.39 o 
   3  10   2      603.80      553.85     13.07 o 
   4  10   2      728.39      687.84     15.08 o 
   5  10   2      135.38      123.55      9.71 o 
   6  10   2      153.02      122.76     12.41 o 
  -7  11   2       18.27       40.13     16.56 o 
  -6  11   2        1.47       -7.22      7.20 o 
  -5  11   2      486.77      475.19     15.78 o 
  -4  11   2        0.88        5.31      4.42 o 
  -3  11   2     1084.78     1060.88     18.13 o 
  -2  11   2       26.48       31.92      4.89 o 
  -1  11   2     1377.89     1317.04     19.83 o 
   0  11   2      272.92      290.00     10.21 o 
   1  11   2      125.52      118.11      6.98 o 
   2  11   2      246.88      273.16      9.95 o 
   3  11   2       79.95       80.23      6.63 o 
   4  11   2      103.45      122.03      7.81 o 
   5  11   2        0.72        0.28      6.35 o 
   6  11   2        8.06       -9.12      7.84 o 
  -6  12   2      376.40      381.86     30.34 o 
  -5  12   2       25.24       23.55      6.95 o 
  -4  12   2      804.50      737.94     16.20 o 
  -3  12   2      301.03      326.16     11.08 o 
  -2  12   2      955.96      943.91     17.61 o 
  -1  12   2     1039.36     1095.35     27.62 o 
   0  12   2     1128.78     1138.59     20.23 o 
   1  12   2     1749.30     1737.19     29.88 o 
   2  12   2     1005.62     1021.19     18.62 o 
   3  12   2     1545.35     1558.15     23.79 o 
   4  12   2      507.89      499.07     14.20 o 
   5  12   2      531.73      556.19     18.92 o 
   6  12   2      130.29      145.16     20.18 o 
  -6  13   2        0.01       -3.89      8.19 o 
  -5  13   2      143.81      132.48     10.79 o 
  -4  13   2        0.11       -0.42      4.74 o 
  -3  13   2      545.59      546.14     14.18 o 
  -2  13   2      158.62      150.52      8.46 o 
  -1  13   2      508.45      568.24     19.75 o 
   0  13   2      307.09      288.97     10.72 o 
   1  13   2      425.03      441.49     12.64 o 
   2  13   2      505.20      475.67     13.43 o 
   3  13   2       42.08       52.72      9.79 o 
   4  13   2      102.78       85.39     10.14 o 
   5  13   2       12.78        3.61      7.08 o 
  -5  14   2        3.31        1.92      6.71 o 
  -4  14   2      181.84      186.89     10.25 o 
  -3  14   2       92.46       90.29     11.22 o 
  -2  14   2      641.86      578.96     15.25 o 
  -1  14   2      254.28      241.83     10.60 o 
   0  14   2     1208.40     1066.89     20.07 o 
   1  14   2      176.15      159.48      8.97 o 
   2  14   2      626.35      616.45     15.95 o 
   3  14   2       83.87       74.05      7.69 o 
   4  14   2       76.98       80.01      8.29 o 
   5  14   2       40.63       56.38      9.47 o 
  -4  15   2       58.92       72.23      7.93 o 
  -3  15   2      959.31      975.51     20.59 o 
  -2  15   2      297.49      281.41     11.78 o 
  -1  15   2     1394.98     1395.26     24.27 o 
   0  15   2      510.03      510.31     14.87 o 
   1  15   2     1399.42     1405.08     24.26 o 
   2  15   2      638.57      626.43     18.04 o 
   3  15   2      663.12      672.99     20.91 o 
   4  15   2      278.95      277.34     13.57 o 
  -4  16   2       82.32       74.58      8.49 o 
  -3  16   2       24.67       20.99      7.58 o 
  -2  16   2      270.15      279.84     13.66 o 
  -1  16   2       71.39       83.59      8.29 o 
   0  16   2      259.26      248.29     16.59 o 
   1  16   2      143.94      151.34      9.67 o 
   2  16   2      114.75      124.37     18.14 o 
   3  16   2      127.93      118.05     11.23 o 
  -2  17   2       35.84       41.68      7.51 o 
  -1  17   2      153.40      156.84     10.49 o 
   0  17   2       97.80      104.68      9.19 o 
   1  17   2      122.19      115.45      9.49 o 
   2  17   2      103.60      111.44      9.73 o 
  -8   1   3       31.35       46.93      7.11 o 
  -7   1   3      216.22      218.42     10.19 o 
  -6   1   3      443.34      437.32     12.33 o 
  -5   1   3      335.94      321.89     10.92 o 
  -4   1   3     5707.43     5603.11     38.89 o 
  -3   1   3     1701.93     1673.80     18.18 o 
  -2   1   3    11851.59    12161.32     83.44 o 
  -1   1   3     5576.61     5665.27     36.01 o 
   0   1   3    21534.36    22389.98    119.28 o 
   1   1   3    20262.54    20331.79    131.55 o 
   2   1   3     6439.63     6485.62     48.27 o 
   3   1   3     5062.07     4938.94     46.99 o 
   4   1   3     1272.09     1226.69     13.06 o 
   5   1   3     1099.98     1091.49     25.44 o 
   6   1   3       20.80       10.64      5.40 o 
   7   1   3       98.29       99.43     11.43 o 
   8   1   3        3.26       -3.70      8.47 o 
  -8   2   3      100.24       98.02     13.80 o 
  -7   2   3      744.77      764.09     22.48 o 
  -6   2   3      408.70      396.84     12.04 o 
  -5   2   3     4448.88     4437.30     41.77 o 
  -4   2   3     2446.08     2505.44     22.75 o 
  -3   2   3    13764.37    14204.18     78.14 o 
  -2   2   3     6182.58     6323.62     41.09 o 
  -1   2   3    22059.44    22961.54    121.16 o 
   0   2   3    10454.29    10818.42     58.87 o 
   1   2   3     4509.66     4529.57     27.38 o 
   2   2   3    10999.34    10973.53     61.24 o 
   3   2   3      826.21      723.10     10.81 o 
   4   2   3     4729.68     4747.21     41.32 o 
   5   2   3       80.20       64.14      6.16 o 
   6   2   3      569.39      582.57     14.75 o 
   7   2   3        5.16        2.52      6.02 o 
   8   2   3       21.84       41.16     11.84 o 
  -8   3   3        2.42        1.19      5.39 o 
  -7   3   3       23.59       21.30      5.91 o 
  -6   3   3      436.68      407.51     16.40 o 
  -5   3   3        0.03       -1.29      4.85 o 
  -4   3   3      505.13      485.00      7.46 o 
  -3   3   3      109.25      127.91      3.63 o 
  -2   3   3       13.21       23.56      2.26 o 
  -1   3   3       85.95       89.95      2.75 o 
   0   3   3     2634.38     2703.75     19.90 o 
   1   3   3        1.01        5.46      2.64 o 
   2   3   3       54.02       58.51      2.62 o 
   3   3   3      417.58      450.51      6.94 o 
   4   3   3        6.30        0.79      2.50 o 
   5   3   3       83.03       80.55      6.57 o 
   6   3   3       33.97       20.70      5.82 o 
   7   3   3       19.52       25.61      6.69 o 
   8   3   3        0.44       18.46     10.76 o 
  -8   4   3        0.72        7.06      5.99 o 
  -7   4   3      237.07      254.90     11.09 o 
  -6   4   3       81.02       98.02      7.66 o 
  -5   4   3     2017.25     2013.32     25.23 o 
  -4   4   3     1942.42     1929.93     17.72 o 
  -3   4   3     7107.69     7097.49     43.03 o 
  -2   4   3     5480.05     5646.20     34.50 o 
  -1   4   3    15885.96    16643.94     75.99 o 
   0   4   3     7561.50     7814.95     44.73 o 
   1   4   3     5430.55     5680.51     34.31 o 
   2   4   3     3083.93     2924.03     21.96 o 
   3   4   3     1068.61     1035.33     11.35 o 
   4   4   3     1230.70     1216.33     16.67 o 
   5   4   3        2.70       -3.11      4.00 o 
   6   4   3       96.71      131.33      8.66 o 
   7   4   3        3.77        4.47      6.00 o 
   8   4   3        9.32       18.86     15.47 o 
  -8   5   3       94.20       76.89     10.34 o 
  -7   5   3       16.21       17.84      6.31 o 
  -6   5   3     1595.17     1627.98     24.33 o 
  -5   5   3      153.89      145.36      6.43 o 
  -4   5   3     5130.28     5056.12     34.42 o 
  -3   5   3      267.06      194.67     10.67 o 
  -2   5   3     7565.72     7664.69     45.42 o 
  -1   5   3     2613.02     2433.78     14.77 o 
   0   5   3     4255.83     4239.98     27.00 o 
   1   5   3     3473.60     3362.64     22.95 o 
   2   5   3     3619.80     3536.59     24.82 o 
   3   5   3     2157.63     2020.03     17.73 o 
   4   5   3      512.48      471.16      9.93 o 
   5   5   3      488.63      458.97     14.99 o 
   6   5   3       22.45       19.67      5.65 o 
   7   5   3      138.48      157.99     10.03 o 
  -8   6   3        6.24       10.08      7.92 o 
  -7   6   3        0.83       -1.22      5.23 o 
  -6   6   3        0.74       -2.29      4.71 o 
  -5   6   3        5.03        7.94      3.76 o 
  -4   6   3        0.82        2.52      2.60 o 
  -3   6   3       87.08      101.42      4.07 o 
  -2   6   3        9.21       23.37      2.45 o 
  -1   6   3        0.03        5.96      2.40 o 
   0   6   3     1500.36     1638.36     14.39 o 
   1   6   3       17.28       20.31      3.20 o 
   2   6   3      252.92      295.34      6.15 o 
   3   6   3       45.05       64.43      3.84 o 
   4   6   3       19.77       23.24      4.26 o 
   5   6   3       37.67       33.15      5.60 o 
   6   6   3        1.91        3.69      5.20 o 
   7   6   3        0.19       -1.36      6.04 o 
  -8   7   3      146.39      147.69     12.00 o 
  -7   7   3       71.74       64.72      7.50 o 
  -6   7   3     1027.58     1082.29     19.89 o 
  -5   7   3      493.25      490.72     11.05 o 
  -4   7   3     2468.91     2423.31     21.36 o 
  -3   7   3     1976.84     1924.69     17.34 o 
  -2   7   3     2814.00     2548.88     19.92 o 
  -1   7   3     3823.61     3755.91     25.65 o 
   0   7   3     1714.53     1541.46     13.48 o 
   1   7   3     3356.45     3322.36     23.79 o 
   2   7   3     1570.03     1538.76     14.87 o 
   3   7   3     2925.29     2952.87     28.30 o 
   4   7   3      485.06      440.09      9.03 o 
   5   7   3     1158.00     1197.66     19.87 o 
   6   7   3       57.46       55.41      8.65 o 
   7   7   3      240.87      255.40     16.72 o 
  -7   8   3      118.05      139.98      9.40 o 
  -6   8   3       11.21       17.01      5.54 o 
  -5   8   3      485.72      478.65     11.14 o 
  -4   8   3      285.33      290.70      7.44 o 
  -3   8   3     2461.07     2366.70     20.39 o 
  -2   8   3     3057.47     3018.63     23.01 o 
  -1   8   3     3128.19     3191.10     26.34 o 
   0   8   3     3917.36     3885.82     29.45 o 
   1   8   3     2932.78     3066.71     22.97 o 
   2   8   3     4291.44     4216.56     30.18 o 
   3   8   3      845.18      826.22     11.71 o 
   4   8   3     1120.65     1050.45     14.03 o 
   5   8   3      354.20      322.15     13.26 o 
   6   8   3      229.98      222.99     11.48 o 
   7   8   3       21.65       10.75      7.96 o 
  -7   9   3      151.68      148.80     12.85 o 
  -6   9   3       44.25       33.12      7.33 o 
  -5   9   3      133.70      125.94      9.16 o 
  -4   9   3       63.15       57.13      5.11 o 
  -3   9   3       14.48        9.69      3.93 o 
  -2   9   3        0.02        1.35      2.67 o 
  -1   9   3       47.44       49.39      5.19 o 
   0   9   3       89.13       94.80      5.61 o 
   1   9   3        0.03        1.05      3.09 o 
   2   9   3       43.41       62.27      5.27 o 
   3   9   3        1.61        2.29      5.55 o 
   4   9   3       29.87       42.36      4.50 o 
   5   9   3        0.03       -2.43      5.49 o 
   6   9   3        4.85       -9.12      7.68 o 
   7   9   3        0.03       -2.71      9.20 o 
  -7  10   3      255.43      283.91     24.48 o 
  -6  10   3       35.54       33.46      9.55 o 
  -5  10   3      777.52      792.27     24.39 o 
  -4  10   3      287.39      296.82     11.26 o 
  -3  10   3     2217.94     2132.99     26.01 o 
  -2  10   3     1723.37     1680.95     22.19 o 
  -1  10   3     2323.98     2326.97     26.73 o 
   0  10   3     1922.90     1845.83     23.15 o 
   1  10   3     2571.24     2559.83     28.56 o 
   2  10   3     1793.41     1786.96     27.16 o 
   3  10   3      628.17      614.06     17.81 o 
   4  10   3      697.61      716.81     15.60 o 
   5  10   3       81.15       74.73     10.14 o 
   6  10   3      375.67      428.18     19.91 o 
  -7  11   3        2.38        1.18     13.05 o 
  -6  11   3      168.19      202.21     23.33 o 
  -5  11   3      152.02      158.52     12.75 o 
  -4  11   3      960.26      925.60     27.06 o 
  -3  11   3     1217.69     1191.30     20.88 o 
  -2  11   3     3479.27     3432.72     35.99 o 
  -1  11   3     3871.28     3828.32     38.43 o 
   0  11   3     3645.57     3621.86     36.90 o 
   1  11   3     2874.98     2814.26     31.44 o 
   2  11   3     1359.76     1340.72     29.82 o 
   3  11   3      687.70      669.41     15.11 o 
   4  11   3       13.91       13.59      6.24 o 
   5  11   3       15.43       15.39      8.46 o 
   6  11   3       51.92       36.55     10.70 o 
  -6  12   3        0.92        6.82      8.11 o 
  -5  12   3        0.00       -6.09      5.56 o 
  -4  12   3       19.36       26.99      5.79 o 
  -3  12   3       16.19       21.86      5.11 o 
  -2  12   3      459.60      414.77     14.97 o 
  -1  12   3      287.24      304.95     10.71 o 
   0  12   3      782.61      724.94     15.22 o 
   1  12   3       53.23       76.10      6.56 o 
   2  12   3      495.08      462.43     13.14 o 
   3  12   3        6.70        5.43      4.96 o 
   4  12   3       30.85       44.24      7.96 o 
   5  12   3        4.40       12.14      8.52 o 
   6  12   3        0.62       -4.26      8.55 o 
  -6  13   3      140.93      158.46     14.97 o 
  -5  13   3      133.25      127.11     10.64 o 
  -4  13   3      433.91      403.10     13.02 o 
  -3  13   3      362.80      403.16     12.67 o 
  -2  13   3     1499.18     1399.22     27.23 o 
  -1  13   3      936.66      979.89     24.20 o 
   0  13   3     1204.31     1145.65     20.04 o 
   1  13   3      940.27      989.71     22.43 o 
   2  13   3      510.63      520.95     14.39 o 
   3  13   3      956.23     1004.56     19.83 o 
   4  13   3       66.42       58.58      9.52 o 
   5  13   3      351.36      379.44     19.71 o 
  -5  14   3      304.51      306.79     15.08 o 
  -4  14   3      167.20      157.57     11.67 o 
  -3  14   3      919.21      844.73     18.52 o 
  -2  14   3      615.04      656.31     21.28 o 
  -1  14   3     1685.91     1621.62     30.10 o 
   0  14   3     1208.49     1215.35     21.79 o 
   1  14   3     1018.96     1024.41     20.08 o 
   2  14   3      677.53      653.51     16.49 o 
   3  14   3      224.19      236.49     13.94 o 
   4  14   3      205.99      203.49     13.10 o 
  -4  15   3        4.29        9.34      9.48 o 
  -3  15   3        2.24        2.52      5.39 o 
  -2  15   3       18.11       14.31      6.21 o 
  -1  15   3       16.94       21.30      6.06 o 
   0  15   3        0.08        0.04      5.14 o 
   1  15   3        0.02       -2.36      5.93 o 
   2  15   3        0.86        6.94      5.56 o 
   3  15   3        8.42        9.70      9.32 o 
   4  15   3        0.06       -3.82      7.21 o 
  -3  16   3      300.41      308.44     13.00 o 
  -2  16   3      144.86      162.23     10.11 o 
  -1  16   3      418.87      418.96     14.39 o 
   0  16   3      360.17      376.66     13.72 o 
   1  16   3      296.20      323.68     12.95 o 
   2  16   3      330.58      364.36     29.29 o 
   3  16   3       85.25       77.10      8.79 o 
  -2  17   3      284.65      279.48     14.50 o 
  -1  17   3      193.73      202.50     11.45 o 
   0  17   3      320.52      340.99     13.93 o 
   1  17   3      366.00      382.17     14.71 o 
   2  17   3      105.80      107.69      9.85 o 
  -8   0   4       28.47       32.38     10.11 o 
  -7   0   4       33.01       50.01     13.54 o 
  -6   0   4     1194.25     1198.06     67.81 o 
  -5   0   4     1369.54     1362.84     28.26 o 
  -4   0   4     3067.53     3026.09     42.99 o 
  -3   0   4     8933.63     8692.39     91.53 o 
  -2   0   4    10293.74    10352.97     82.29 o 
  -1   0   4    39157.83    39169.28    344.22 o 
   0   0   4     3803.27     3789.26     57.15 o 
   1   0   4     7739.69     7629.27     77.30 o 
   2   0   4       93.51       77.47      5.90 o 
   3   0   4     1692.93     1491.14     26.41 o 
   4   0   4      823.22      874.91     21.73 o 
   5   0   4      286.07      268.47     14.93 o 
   6   0   4       98.75      125.71     12.69 o 
   7   0   4      323.98      376.46     20.00 o 
   8   0   4        8.59       28.04     15.47 o 
  -8   1   4        1.50       -3.38      5.63 o 
  -7   1   4       11.07       12.39      5.54 o 
  -6   1   4       24.48       21.85      5.41 o 
  -5   1   4        1.54       -1.39      3.85 o 
  -4   1   4      524.93      506.77     11.02 o 
  -3   1   4       31.00       18.91      6.05 o 
  -2   1   4     1412.02     1414.96     13.78 o 
  -1   1   4     1003.17     1006.86      8.94 o 
   0   1   4     2688.84     2683.65     17.82 o 
   1   1   4     3757.06     3769.79     30.61 o 
   2   1   4     4328.09     4300.77     35.73 o 
   3   1   4     2693.65     2725.16     27.45 o 
   4   1   4     2198.57     2256.14     26.24 o 
   5   1   4      478.37      470.23     12.93 o 
   6   1   4      551.93      565.57     15.17 o 
   7   1   4       16.05        0.93      5.90 o 
   8   1   4      120.51      118.90     17.47 o 
  -8   2   4      148.16      144.96      9.81 o 
  -7   2   4        1.79       -2.43      5.19 o 
  -6   2   4     1338.36     1328.45     21.55 o 
  -5   2   4      215.53      214.32      8.86 o 
  -4   2   4     1697.44     1708.09     17.11 o 
  -3   2   4      725.14      651.56      8.81 o 
  -2   2   4     1544.07     1576.12     14.21 o 
  -1   2   4     8766.48     8983.11     54.12 o 
   0   2   4      319.47      388.14      5.51 o 
   1   2   4     4857.22     4750.55     29.26 o 
   2   2   4      153.71      139.08      5.12 o 
   3   2   4     3874.42     3821.92     29.24 o 
   4   2   4       60.95       42.65      5.00 o 
   5   2   4      630.17      618.23     17.11 o 
   6   2   4      113.47       96.32      7.89 o 
   7   2   4       95.11       94.00      8.76 o 
   8   2   4        1.06       -0.67     10.52 o 
  -8   3   4        7.82        7.38      6.13 o 
  -7   3   4      468.78      423.74     13.48 o 
  -6   3   4       29.00       45.24      6.28 o 
  -5   3   4     3188.73     3201.76     34.25 o 
  -4   3   4     1521.68     1448.94     16.20 o 
  -3   3   4     9445.39     9522.07     61.46 o 
  -2   3   4     8315.23     8159.14     69.68 o 
  -1   3   4     9151.59     9543.06     53.88 o 
   0   3   4    17172.67    17467.27     93.93 o 
   1   3   4     1476.84     1494.75     12.60 o 
   2   3   4    12106.47    12117.22     68.19 o 
   3   3   4       45.31       40.80      2.79 o 
   4   3   4     3441.90     3445.59     34.77 o 
   5   3   4        5.28       14.17      4.94 o 
   6   3   4      571.61      604.41     15.70 o 
   7   3   4        9.39       17.75      6.55 o 
  -8   4   4      221.96      209.90     11.31 o 
  -7   4   4        0.74       -1.03      5.04 o 
  -6   4   4      176.52      185.69     10.55 o 
  -5   4   4       26.42       25.22      5.04 o 
  -4   4   4       67.59       52.63      4.51 o 
  -3   4   4      270.99      271.95      6.05 o 
  -2   4   4       67.68       98.98      3.33 o 
  -1   4   4     1244.28     1239.23     11.34 o 
   0   4   4     1993.16     2180.06     16.53 o 
   1   4   4     3594.62     3706.20     24.93 o 
   2   4   4      373.69      374.76      6.41 o 
   3   4   4     1215.62     1163.78     12.32 o 
   4   4   4        4.63        2.51      3.82 o 
   5   4   4      466.28      437.40     12.61 o 
   6   4   4       86.72       88.34      7.95 o 
   7   4   4       16.05        3.29      6.50 o 
  -8   5   4       76.86       68.32      8.42 o 
  -7   5   4       35.12       37.45      6.69 o 
  -6   5   4      187.50      190.31      9.32 o 
  -5   5   4      256.35      249.19     10.02 o 
  -4   5   4      490.64      477.93      9.65 o 
  -3   5   4      282.68      230.99      5.50 o 
  -2   5   4      838.25      753.13      8.94 o 
  -1   5   4       61.37       51.13      2.70 o 
   0   5   4     1308.96     1234.46     11.70 o 
   1   5   4       13.91       22.41      2.96 o 
   2   5   4     1347.97     1309.06     13.02 o 
   3   5   4        9.75       18.29      2.87 o 
   4   5   4      823.71      827.32     21.32 o 
   5   5   4        0.77       -4.98      4.76 o 
   6   5   4      222.74      247.50     12.14 o 
   7   5   4        1.86        4.28     11.04 o 
  -8   6   4      163.81      189.54     12.08 o 
  -7   6   4       84.28       87.04      8.15 o 
  -6   6   4      381.75      399.55     12.87 o 
  -5   6   4      875.38      964.53     17.60 o 
  -4   6   4     1144.08     1125.21     18.93 o 
  -3   6   4     5812.36     5922.14     38.54 o 
  -2   6   4     2212.11     2152.13     17.67 o 
  -1   6   4    11829.90    12118.32     62.08 o 
   0   6   4     5346.36     5438.70     34.62 o 
   1   6   4    12636.27    12676.08     71.97 o 
   2   6   4     1438.61     1429.62     14.20 o 
   3   6   4     5723.23     5711.17     38.65 o 
   4   6   4      120.34      126.72      7.23 o 
   5   6   4     1689.96     1668.91     24.45 o 
   6   6   4        0.72        2.27      5.59 o 
   7   6   4      199.62      183.45     10.94 o 
  -8   7   4        0.60       -3.54      6.24 o 
  -7   7   4       59.27       62.14      7.49 o 
  -6   7   4      148.37      147.74      8.74 o 
  -5   7   4      171.91      162.53      8.29 o 
  -4   7   4      808.81      805.16     12.98 o 
  -3   7   4      593.33      549.44      8.72 o 
  -2   7   4     1515.91     1523.51     14.57 o 
  -1   7   4      363.05      333.89      5.83 o 
   0   7   4     1619.72     1585.68     20.14 o 
   1   7   4       10.26        4.20      2.14 o 
   2   7   4     1311.91     1268.75     13.67 o 
   3   7   4       11.50       24.72      3.97 o 
   4   7   4      251.43      225.38      9.13 o 
   5   7   4       35.48       66.11      6.73 o 
   6   7   4        9.49        9.23      6.58 o 
   7   7   4       31.54       35.85      9.63 o 
  -7   8   4       54.87       51.09      7.38 o 
  -6   8   4      238.61      268.00     17.83 o 
  -5   8   4      468.20      447.06     12.99 o 
  -4   8   4      846.41      852.48     13.75 o 
  -3   8   4     1131.37     1093.52     12.96 o 
  -2   8   4     1124.14     1086.41     12.24 o 
  -1   8   4     1576.80     1565.81     13.31 o 
   0   8   4      361.60      369.22      8.17 o 
   1   8   4     2489.83     2477.31     20.47 o 
   2   8   4        5.28       10.90      2.86 o 
   3   8   4     1237.86     1307.30     15.39 o 
   4   8   4        9.88       10.69      4.51 o 
   5   8   4      136.66      177.75      9.05 o 
   6   8   4        9.90       10.46      5.95 o 
   7   8   4        0.17       -4.75      6.33 o 
  -7   9   4      122.73      128.07     11.20 o 
  -6   9   4      355.69      376.69     15.60 o 
  -5   9   4      524.65      522.88     17.43 o 
  -4   9   4     1700.93     1683.09     23.29 o 
  -3   9   4     1613.38     1624.78     18.81 o 
  -2   9   4     4301.20     4310.53     34.83 o 
  -1   9   4     2069.41     2066.69     24.13 o 
   0   9   4     5990.42     6019.85     49.36 o 
   1   9   4     1023.21     1066.37     15.81 o 
   2   9   4     5092.02     4981.87     39.30 o 
   3   9   4      134.62      139.79      6.46 o 
   4   9   4     1948.95     1987.25     35.36 o 
   5   9   4        0.14       -1.61      6.03 o 
   6   9   4      277.55      272.31     13.87 o 
  -7  10   4        1.09        6.87      8.62 o 
  -6  10   4      281.21      260.05     16.67 o 
  -5  10   4        1.10       -0.01      5.45 o 
  -4  10   4      928.31      902.99     20.30 o 
  -3  10   4      343.76      327.15     10.33 o 
  -2  10   4      808.71      795.42     14.92 o 
  -1  10   4     1560.58     1545.07     21.24 o 
   0  10   4      426.97      425.08     11.00 o 
   1  10   4     1738.03     1743.46     26.13 o 
   2  10   4        0.33        1.09      3.97 o 
   3  10   4      764.49      709.77     16.31 o 
   4  10   4        9.60       27.67      8.59 o 
   5  10   4      374.58      348.39     26.59 o 
   6  10   4        1.02        3.10      8.30 o 
  -6  11   4       29.39       22.15     10.58 o 
  -5  11   4      147.54      171.87     13.36 o 
  -4  11   4      141.34      144.30      9.42 o 
  -3  11   4      471.38      447.72     12.11 o 
  -2  11   4      661.38      637.14     14.01 o 
  -1  11   4      928.85      893.58     17.03 o 
   0  11   4     1050.70     1030.18     21.77 o 
   1  11   4      849.96      821.72     15.93 o 
   2  11   4      675.62      709.49     15.26 o 
   3  11   4      296.79      294.90     11.01 o 
   4  11   4      207.51      255.08     26.89 o 
   5  11   4      112.72      108.37     12.30 o 
   6  11   4       25.57       55.78     11.78 o 
  -6  12   4      198.54      226.68     16.69 o 
  -5  12   4      117.18      134.64     10.26 o 
  -4  12   4      953.28      914.19     21.78 o 
  -3  12   4      409.43      417.82     12.12 o 
  -2  12   4      895.43      855.73     29.41 o 
  -1  12   4      514.44      498.47     13.00 o 
   0  12   4      534.12      522.63     18.39 o 
   1  12   4     1206.68     1176.49     19.99 o 
   2  12   4      101.93      111.48      7.74 o 
   3  12   4      917.36      923.82     18.73 o 
   4  12   4       95.37       85.65     11.49 o 
   5  12   4      458.24      457.08     20.73 o 
  -6  13   4        3.20       -2.71     12.09 o 
  -5  13   4      206.53      206.47     12.31 o 
  -4  13   4        0.60        7.61      6.35 o 
  -3  13   4      267.14      264.24     10.69 o 
  -2  13   4       35.25       52.33      7.83 o 
  -1  13   4       22.44       49.86      6.23 o 
   0  13   4      274.15      328.38     18.49 o 
   1  13   4       51.00       42.63      6.15 o 
   2  13   4      445.99      430.22     13.19 o 
   3  13   4        9.36        9.17      5.73 o 
   4  13   4      229.00      216.43     15.42 o 
   5  13   4       19.20        2.63      9.31 o 
  -5  14   4       94.19      112.81     27.22 o 
  -4  14   4      175.15      169.41     11.93 o 
  -3  14   4      577.92      540.75     25.63 o 
  -2  14   4      169.02      185.21      9.75 o 
  -1  14   4      719.77      670.12     16.41 o 
   0  14   4      110.66      131.40     13.87 o 
   1  14   4      953.04      921.54     19.40 o 
   2  14   4        0.17       -0.35      5.09 o 
   3  14   4      262.84      272.58     13.47 o 
   4  14   4        3.48        8.63      9.03 o 
  -4  15   4      327.18      357.19     16.18 o 
  -3  15   4      499.17      480.47     15.15 o 
  -2  15   4      990.45      993.80     25.73 o 
  -1  15   4      412.90      407.84     15.01 o 
   0  15   4     1239.52     1277.53     23.30 o 
   1  15   4      126.35      116.38      8.90 o 
   2  15   4      787.94      846.47     24.69 o 
   3  15   4        3.32        1.16      5.85 o 
  -3  16   4       26.69       31.68      7.33 o 
  -2  16   4      117.72      124.94      9.45 o 
  -1  16   4      211.92      229.64     11.53 o 
   0  16   4       38.24       34.17      6.90 o 
   1  16   4      155.16      151.34     10.10 o 
   2  16   4       17.91       25.49      7.00 o 
  -2  17   4       96.27      110.01      9.55 o 
  -1  17   4       24.72       26.19      7.22 o 
   0  17   4      127.76      130.65     10.12 o 
   1  17   4        7.08        6.47      6.14 o 
  -8   1   5      149.58      166.37     17.15 o 
  -7   1   5      182.72      194.47     10.35 o 
  -6   1   5      399.92      400.93     12.45 o 
  -5   1   5     1577.98     1544.62     21.98 o 
  -4   1   5     1213.07     1175.42     17.49 o 
  -3   1   5     8361.05     8394.90     64.09 o 
  -2   1   5     1140.09     1164.51     10.91 o 
  -1   1   5     9294.82     9338.61     59.72 o 
   0   1   5     2624.48     2852.54     19.63 o 
   1   1   5    11357.85    11476.58     75.50 o 
   2   1   5      194.43      179.51     12.47 o 
   3   1   5     5611.05     5683.86     47.96 o 
   4   1   5       30.47       28.09     11.23 o 
   5   1   5     1725.79     1670.05     24.47 o 
   6   1   5       11.95       22.24      6.30 o 
   7   1   5       59.81       78.38      8.74 o 
  -8   2   5      133.21      149.36     10.06 o 
  -7   2   5        9.10       13.83      5.79 o 
  -6   2   5     1502.43     1478.27     24.88 o 
  -5   2   5      291.27      266.14     10.03 o 
  -4   2   5     4380.03     4410.46     65.00 o 
  -3   2   5      654.19      597.64      8.58 o 
  -2   2   5     9737.25     9875.04     49.01 o 
  -1   2   5       91.49      111.01      5.39 o 
   0   2   5    14791.31    14912.11     81.42 o 
   1   2   5       16.29       21.94      3.49 o 
   2   2   5     9329.54     9051.66     81.12 o 
   3   2   5       24.54       30.20      4.36 o 
   4   2   5     1790.55     1712.23     24.53 o 
   5   2   5        1.07       -0.16      4.91 o 
   6   2   5      149.33      141.68      9.21 o 
   7   2   5        0.10        1.44      6.36 o 
  -8   3   5        0.54       -2.58      5.39 o 
  -7   3   5        8.59       -2.21      5.19 o 
  -6   3   5       34.59       30.04      5.92 o 
  -5   3   5       12.18       14.71      4.69 o 
  -4   3   5       52.43       63.13      6.93 o 
  -3   3   5       54.89       64.60     10.21 o 
  -2   3   5       89.78      107.75      3.43 o 
  -1   3   5       16.92       19.55      2.09 o 
   0   3   5     1470.49     1641.93     13.94 o 
   1   3   5       31.33       27.95      2.34 o 
   2   3   5     1000.99     1049.22     13.21 o 
   3   3   5       38.27       40.81      4.60 o 
   4   3   5      139.35      139.46     10.87 o 
   5   3   5        2.26        4.78      4.98 o 
   6   3   5       41.81       39.17      6.76 o 
   7   3   5        3.92        4.78      6.40 o 
  -8   4   5        9.61       14.06      6.39 o 
  -7   4   5      446.95      461.26     14.52 o 
  -6   4   5      738.71      768.53     16.94 o 
  -5   4   5      835.24      821.43     16.13 o 
  -4   4   5     3552.64     3553.40     40.40 o 
  -3   4   5     1614.16     1620.16     14.30 o 
  -2   4   5    11711.92    11764.23     57.02 o 
  -1   4   5      432.28      433.44      9.75 o 
   0   4   5    11990.90    12096.03     68.26 o 
   1   4   5      947.59     1037.32     11.01 o 
   2   4   5     6707.14     6750.20     44.43 o 
   3   4   5      130.35      153.68      7.12 o 
   4   4   5     1292.09     1290.87     20.06 o 
   5   4   5        5.94        4.44      4.89 o 
   6   4   5      225.00      222.99     10.91 o 
   7   4   5        4.76       11.90      7.03 o 
  -8   5   5        0.31        0.34      8.57 o 
  -7   5   5       87.23       99.75      8.53 o 
  -6   5   5      173.22      175.27      9.34 o 
  -5   5   5     1293.29     1328.45     21.17 o 
  -4   5   5     1558.72     1521.49     17.59 o 
  -3   5   5     5681.97     5843.90     40.57 o 
  -2   5   5     5918.07     6222.81     33.35 o 
  -1   5   5    11971.92    12256.04     69.64 o 
   0   5   5     2228.70     2491.36     21.43 o 
   1   5   5     7287.81     7252.62     44.75 o 
   2   5   5       20.72       40.18      3.19 o 
   3   5   5     3252.50     3059.40     36.98 o 
   4   5   5       49.98       48.00      5.84 o 
   5   5   5      595.83      578.10     16.96 o 
   6   5   5        2.32        5.69      5.78 o 
   7   5   5       66.84       66.21      8.52 o 
  -8   6   5        4.79       -0.58      8.27 o 
  -7   6   5       21.52       27.51      6.46 o 
  -6   6   5        1.43       -5.25      4.51 o 
  -5   6   5       76.18       75.91      6.68 o 
  -4   6   5        3.12        6.44      3.22 o 
  -3   6   5       94.04      100.33      4.14 o 
  -2   6   5      407.64      428.80      8.02 o 
  -1   6   5      229.92      247.73      6.22 o 
   0   6   5       42.11       56.01      4.11 o 
   1   6   5       41.85       58.65      5.25 o 
   2   6   5      153.30      182.44      5.68 o 
   3   6   5      119.89      129.41      5.97 o 
   4   6   5       10.42       15.42      5.01 o 
   5   6   5        0.20       -0.57      4.78 o 
   6   6   5       12.31       14.91      6.44 o 
   7   6   5        0.38       10.35      7.04 o 
  -8   7   5        1.98       -4.15      6.26 o 
  -7   7   5       93.04      103.92      8.84 o 
  -6   7   5       70.59       64.76      7.22 o 
  -5   7   5      721.78      750.36     16.16 o 
  -4   7   5      296.30      287.48      8.36 o 
  -3   7   5     3245.02     3152.51     24.81 o 
  -2   7   5      494.73      471.87      8.02 o 
  -1   7   5     8627.76     8407.71     63.55 o 
   0   7   5      130.63      116.35      4.31 o 
   1   7   5     7551.79     7465.93     47.03 o 
   2   7   5       19.35       31.90      3.36 o 
   3   7   5     2916.57     2915.79     27.76 o 
   4   7   5        9.90       19.78      5.24 o 
   5   7   5      605.43      620.87     15.46 o 
   6   7   5       13.86       21.12      6.39 o 
   7   7   5      108.83      123.88     10.15 o 
  -7   8   5       95.48      101.29      8.74 o 
  -6   8   5      159.02      164.83      9.56 o 
  -5   8   5     1344.40     1334.61     21.91 o 
  -4   8   5     1076.21     1043.13     19.55 o 
  -3   8   5     1946.95     1895.34     21.86 o 
  -2   8   5     2586.03     2497.44     22.90 o 
  -1   8   5     1307.07     1334.95     11.48 o 
   0   8   5     7846.47     7820.26     48.95 o 
   1   8   5       12.60       23.65      4.18 o 
   2   8   5     4561.40     4514.85     33.16 o 
   3   8   5        1.34        5.96      4.29 o 
   4   8   5     1643.34     1608.00     23.65 o 
   5   8   5       34.02       48.79      6.56 o 
   6   8   5      239.63      225.73     11.52 o 
  -7   9   5        0.90       -8.38     10.04 o 
  -6   9   5       54.40       50.63      8.44 o 
  -5   9   5       34.78       36.03      7.39 o 
  -4   9   5      242.73      245.12     10.84 o 
  -3   9   5       78.58       81.55      5.26 o 
  -2   9   5      130.97      130.46      5.89 o 
  -1   9   5       10.32       21.65      2.95 o 
   0   9   5        1.61        2.14      3.10 o 
   1   9   5        0.89        0.06      3.24 o 
   2   9   5       67.12       68.51      5.14 o 
   3   9   5       55.11       44.91      5.72 o 
   4   9   5       48.22       44.85      9.12 o 
   5   9   5       10.68        3.70     10.76 o 
   6   9   5       14.54       13.25      9.63 o 
  -7  10   5       12.39        0.60     10.58 o 
  -6  10   5      205.82      237.88     16.85 o 
  -5  10   5      111.27      119.55     12.65 o 
  -4  10   5     1763.21     1842.81     29.95 o 
  -3  10   5      275.33      251.44      9.28 o 
  -2  10   5     3474.62     3389.75     35.14 o 
  -1  10   5     1112.17     1124.17     17.89 o 
   0  10   5     4106.21     4000.54     39.12 o 
   1  10   5      361.72      379.43     12.65 o 
   2  10   5     1222.38     1251.82     19.85 o 
   3  10   5       44.00       34.61      6.62 o 
   4  10   5      268.36      289.44     21.39 o 
   5  10   5       61.96       79.44     11.20 o 
   6  10   5       10.97       11.84      9.33 o 
  -6  11   5      205.11      196.88     15.54 o 
  -5  11   5      452.57      469.34     20.97 o 
  -4  11   5      235.41      232.10     25.68 o 
  -3  11   5     1916.50     1963.05     25.94 o 
  -2  11   5      244.71      249.07      9.52 o 
  -1  11   5     3327.33     3336.13     46.95 o 
   0  11   5       75.61       71.46      6.29 o 
   1  11   5     1908.12     1938.81     29.94 o 
   2  11   5       14.42        9.09      4.75 o 
   3  11   5      582.33      579.76     17.50 o 
   4  11   5        5.37        4.09      7.51 o 
   5  11   5       37.63       23.27      9.57 o 
  -6  12   5        0.78        1.25      7.96 o 
  -5  12   5       18.30       15.89      8.92 o 
  -4  12   5        1.72       10.43      6.08 o 
  -3  12   5        3.71        7.87      4.59 o 
  -2  12   5       31.66       27.28      5.43 o 
  -1  12   5       61.66       87.21      6.70 o 
   0  12   5       48.26       52.61      6.04 o 
   1  12   5      583.22      566.56     14.21 o 
   2  12   5       57.62       42.15      6.16 o 
   3  12   5      287.68      267.17     19.93 o 
   4  12   5        0.90       15.07      8.49 o 
   5  12   5       34.65       35.95     10.61 o 
  -5  13   5      245.09      249.74     20.55 o 
  -4  13   5       42.04       49.56     11.65 o 
  -3  13   5      710.13      695.59     16.41 o 
  -2  13   5       61.38       48.95      6.41 o 
  -1  13   5     1851.27     1839.33     29.03 o 
   0  13   5       66.60       53.01      6.57 o 
   1  13   5     1682.83     1667.42     25.62 o 
   2  13   5      121.79      125.59      8.73 o 
   3  13   5      777.43      810.24     22.64 o 
   4  13   5        0.50        5.07      8.42 o 
  -5  14   5       19.52        9.78      9.09 o 
  -4  14   5      320.98      339.73     15.45 o 
  -3  14   5       31.82       25.40      6.09 o 
  -2  14   5     1204.94     1204.57     22.11 o 
  -1  14   5        3.97        2.56      4.95 o 
   0  14   5     1449.92     1443.96     24.36 o 
   1  14   5        5.33       -0.97      5.13 o 
   2  14   5      987.73      968.75     20.52 o 
   3  14   5        0.23      -13.71      9.14 o 
   4  14   5      253.99      244.60     17.21 o 
  -4  15   5        3.37        6.70      7.13 o 
  -3  15   5        0.74        4.08      6.72 o 
  -2  15   5        0.02        2.58      5.57 o 
  -1  15   5        4.28       -6.98      4.65 o 
   0  15   5       34.04       27.06      6.38 o 
   1  15   5        5.66        1.94      5.54 o 
   2  15   5        1.69       -0.17      5.47 o 
   3  15   5       25.59       26.67      8.45 o 
  -3  16   5       46.80       34.10      9.07 o 
  -2  16   5      450.56      444.42     15.17 o 
  -1  16   5       59.30       62.55      7.87 o 
   0  16   5      596.23      612.03     17.24 o 
   1  16   5       22.44       17.32      6.54 o 
   2  16   5      506.16      515.81     16.72 o 
  -1  17   5      423.63      485.22     19.57 o 
   0  17   5       36.25       33.44      7.94 o 
  -8   0   6       66.58       60.47     11.26 o 
  -7   0   6      244.16      276.36     16.31 o 
  -6   0   6       63.76       45.66      8.81 o 
  -5   0   6     2477.92     2457.21     42.79 o 
  -4   0   6      336.67      297.88     13.33 o 
  -3   0   6    11574.90    11439.17    119.10 o 
  -2   0   6      833.31      833.92     11.04 o 
  -1   0   6    18098.87    17947.94    137.57 o 
   0   0   6        4.79       -2.74      4.23 o 
   1   0   6    13270.31    13122.63    103.44 o 
   2   0   6      724.68      696.84     17.75 o 
   3   0   6     2612.60     2581.02     40.19 o 
   4   0   6      393.84      388.99     31.55 o 
   5   0   6      109.94      117.26     11.83 o 
   6   0   6      129.62      183.14     15.17 o 
   7   0   6        5.45       -7.03      9.18 o 
  -8   1   6       59.45       61.21      8.14 o 
  -7   1   6       23.43       24.57      6.50 o 
  -6   1   6      252.67      242.58     10.23 o 
  -5   1   6      114.82      113.69      7.40 o 
  -4   1   6     1348.08     1339.45     31.37 o 
  -3   1   6      249.04      274.33      9.32 o 
  -2   1   6     3980.44     3947.76     22.72 o 
  -1   1   6     1070.70     1147.64     11.14 o 
   0   1   6     5157.35     5216.87     32.84 o 
   1   1   6      238.64      272.86      7.38 o 
   2   1   6     1956.88     1998.89     32.75 o 
   3   1   6      361.40      347.95     10.33 o 
   4   1   6      778.37      749.86     19.50 o 
   5   1   6     1050.23     1042.81     19.73 o 
   6   1   6      233.54      206.93     10.98 o 
   7   1   6      424.46      384.82     14.99 o 
  -8   2   6       18.32       19.00      9.20 o 
  -7   2   6      539.03      519.65     15.30 o 
  -6   2   6        9.43       12.72      5.38 o 
  -5   2   6      895.55      894.16     17.23 o 
  -4   2   6      136.75      127.78      6.84 o 
  -3   2   6      710.40      673.08      9.52 o 
  -2   2   6      568.29      626.34      6.90 o 
  -1   2   6      213.06      150.11      6.24 o 
   0   2   6      171.55      199.23      4.96 o 
   1   2   6      494.34      431.80     10.79 o 
   2   2   6      244.61      246.13     12.00 o 
   3   2   6      462.28      473.57     11.74 o 
   4   2   6      357.96      353.54     19.16 o 
   5   2   6      152.29      134.83      9.30 o 
   6   2   6       70.21       77.75     12.46 o 
   7   2   6       28.59       14.20      7.41 o 
  -8   3   6      167.95      182.54     11.16 o 
  -7   3   6      418.90      378.58     15.75 o 
  -6   3   6      578.23      582.27     14.92 o 
  -5   3   6     1102.03     1085.86     20.78 o 
  -4   3   6     4000.02     3978.85     38.82 o 
  -3   3   6      196.17      192.84      5.77 o 
  -2   3   6    11947.98    12037.20     58.55 o 
  -1   3   6       24.28       34.03      2.62 o 
   0   3   6    17804.42    17743.81     97.22 o 
   1   3   6      251.33      236.07      7.33 o 
   2   3   6     5799.66     5573.16     40.31 o 
   3   3   6      227.00      232.33      9.71 o 
   4   3   6     1236.00     1193.79     20.66 o 
   5   3   6      169.89      195.86      9.69 o 
   6   3   6       88.24       87.14      8.30 o 
   7   3   6       12.97       18.21      7.37 o 
  -8   4   6       59.37       52.85      8.06 o 
  -7   4   6       41.74       56.47      8.01 o 
  -6   4   6      140.01      128.41      8.55 o 
  -5   4   6      583.57      582.19     16.89 o 
  -4   4   6       98.38       92.95      8.11 o 
  -3   4   6     1958.70     1885.49     16.15 o 
  -2   4   6       18.06       19.37      2.06 o 
  -1   4   6     2059.35     2008.07     18.37 o 
   0   4   6        5.20        3.66      2.35 o 
   1   4   6     1343.66     1304.81     13.15 o 
   2   4   6       76.20       82.03      4.35 o 
   3   4   6      529.07      492.15     11.98 o 
   4   4   6       39.91       39.46      5.93 o 
   5   4   6       61.15       55.05      6.93 o 
   6   4   6        0.56       -8.34      5.56 o 
   7   4   6        0.56       -4.52      6.29 o 
  -8   5   6       10.01       15.69      6.78 o 
  -7   5   6       59.16       46.24      7.42 o 
  -6   5   6      105.48      109.10      8.27 o 
  -5   5   6       20.64       22.71      5.29 o 
  -4   5   6     1136.85     1108.01     18.20 o 
  -3   5   6      227.53      235.92      5.85 o 
  -2   5   6     1168.94     1046.69      9.99 o 
  -1   5   6     1325.73     1473.67     15.17 o 
   0   5   6     2356.21     2261.45     18.92 o 
   1   5   6       45.70       58.37      3.74 o 
   2   5   6      948.83      973.04     14.86 o 
   3   5   6        0.77       -4.45      3.77 o 
   4   5   6      485.57      507.17     13.43 o 
   5   5   6       47.89       53.48      7.07 o 
   6   5   6       21.12       22.50      6.82 o 
   7   5   6        2.72       15.13      7.38 o 
  -8   6   6       53.85       48.98      8.26 o 
  -7   6   6      171.33      177.10     10.36 o 
  -6   6   6      284.51      278.77     11.55 o 
  -5   6   6     1518.86     1509.53     23.29 o 
  -4   6   6      456.65      427.17     11.92 o 
  -3   6   6     5417.25     5279.44     36.08 o 
  -2   6   6       62.68       61.81      3.04 o 
  -1   6   6     7760.54     7651.29     47.71 o 
   0   6   6      355.52      382.29      7.39 o 
   1   6   6     6583.15     6468.70     42.20 o 
   2   6   6      464.77      489.32      8.91 o 
   3   6   6     3177.71     3116.17     33.60 o 
   4   6   6      217.62      232.85      9.80 o 
   5   6   6      680.50      650.01     16.26 o 
   6   6   6       93.80       88.74      8.76 o 
  -7   7   6      123.34      108.14      9.25 o 
  -6   7   6       98.79       93.55      8.25 o 
  -5   7   6       34.07       30.27      5.64 o 
  -4   7   6      209.08      204.61      8.89 o 
  -3   7   6       25.19       15.21      3.95 o 
  -2   7   6     1927.52     1923.25     15.11 o 
  -1   7   6       56.89       57.16      3.78 o 
   0   7   6     1075.87     1035.55     12.46 o 
   1   7   6       96.55      112.03      6.01 o 
   2   7   6      509.82      484.36      9.21 o 
   3   7   6       13.26       11.41      4.52 o 
   4   7   6       14.19       17.59      5.24 o 
   5   7   6        1.00       -5.17      5.19 o 
   6   7   6       27.89       14.35      7.00 o 
  -7   8   6      111.70      118.50     11.41 o 
  -6   8   6       24.00       13.81      5.90 o 
  -5   8   6      708.09      756.11     16.81 o 
  -4   8   6        2.33        8.47      5.39 o 
  -3   8   6     2158.44     2098.45     19.82 o 
  -2   8   6      269.48      267.29      7.77 o 
  -1   8   6     2580.19     2535.55     24.39 o 
   0   8   6      347.13      354.07      7.79 o 
   1   8   6     1110.90     1142.94     13.98 o 
   2   8   6      109.22      120.03      5.44 o 
   3   8   6      347.77      354.89     15.28 o 
   4   8   6        0.69        0.82      4.96 o 
   5   8   6       85.24       95.90      8.46 o 
   6   8   6       22.71       16.96      6.71 o 
  -7   9   6      112.67      101.66     10.57 o 
  -6   9   6      495.97      526.20     18.43 o 
  -5   9   6      128.89      108.63      9.70 o 
  -4   9   6     1027.42     1041.47     18.43 o 
  -3   9   6      197.66      188.51      7.29 o 
  -2   9   6     3070.77     3113.16     28.60 o 
  -1   9   6      104.00      108.92      4.83 o 
   0   9   6     2418.48     2409.08     24.34 o 
   1   9   6      146.56      150.46      6.92 o 
   2   9   6     2204.94     2187.71     23.73 o 
   3   9   6      368.52      396.50     26.31 o 
   4   9   6      615.03      586.60     17.58 o 
   5   9   6       53.42       86.56      9.57 o 
   6   9   6      187.64      190.04     18.49 o 
  -7  10   6       32.20       29.57     13.11 o 
  -6  10   6       27.70       21.03      8.62 o 
  -5  10   6      324.15      320.27     18.14 o 
  -4  10   6      158.54      140.40      9.60 o 
  -3  10   6      788.15      767.79     18.72 o 
  -2  10   6      273.73      282.34     13.62 o 
  -1  10   6      779.04      801.72     18.84 o 
   0  10   6        0.07        7.54      4.26 o 
   1  10   6      462.70      449.75     12.04 o 
   2  10   6      202.67      206.44     15.44 o 
   3  10   6      122.04       99.83     19.40 o 
   4  10   6      171.10      162.49     26.41 o 
   5  10   6       14.41        3.70      7.69 o 
  -6  11   6      103.96      111.95     13.74 o 
  -5  11   6       80.57       67.11     11.25 o 
  -4  11   6      427.85      402.56     15.08 o 
  -3  11   6      176.69      157.60      9.91 o 
  -2  11   6     1300.84     1310.18     23.92 o 
  -1  11   6       60.31       77.49      6.40 o 
   0  11   6     1107.43     1117.67     19.20 o 
   1  11   6      179.91      196.60      9.08 o 
   2  11   6     1364.68     1404.67     22.38 o 
   3  11   6      178.12      185.94     13.97 o 
   4  11   6      424.93      444.97     20.36 o 
   5  11   6        6.47        1.41     12.99 o 
  -6  12   6       99.28      104.94     18.79 o 
  -5  12   6      468.98      471.69     52.94 o 
  -4  12   6      279.87      260.60     13.21 o 
  -3  12   6     1171.53     1175.18     24.71 o 
  -2  12   6      379.16      349.11     14.11 o 
  -1  12   6     2158.76     2105.07     32.76 o 
   0  12   6       82.29       81.39      7.52 o 
   1  12   6     2180.37     2230.13     29.50 o 
   2  12   6       21.61       22.28      6.08 o 
   3  12   6     1199.59     1206.96     31.82 o 
   4  12   6       72.93       85.34     12.15 o 
   5  12   6      296.74      277.16     28.16 o 
  -5  13   6      186.71      185.38     22.48 o 
  -4  13   6      198.45      205.07     12.37 o 
  -3  13   6      196.05      196.32     11.85 o 
  -2  13   6      241.84      264.10     10.91 o 
  -1  13   6      126.28      105.27     12.86 o 
   0  13   6      389.75      409.06     12.95 o 
   1  13   6       12.83        7.30      5.17 o 
   2  13   6      113.68      119.03      9.95 o 
   3  13   6       42.06       46.94     10.55 o 
   4  13   6       45.00       48.43     11.37 o 
  -4  14   6       14.14        4.49      6.74 o 
  -3  14   6      314.44      263.99     14.01 o 
  -2  14   6        8.14        4.64      5.42 o 
  -1  14   6      558.50      534.77     20.85 o 
   0  14   6        5.75       11.00      5.57 o 
   1  14   6      196.95      204.11     10.86 o 
   2  14   6       25.81       24.85      7.38 o 
   3  14   6       11.12       35.52      9.41 o 
  -4  15   6      824.59      829.24     36.00 o 
  -3  15   6        0.75        1.22      6.30 o 
  -2  15   6     1108.47     1150.75     22.71 o 
  -1  15   6        0.76        0.87      6.18 o 
   0  15   6     1022.30     1046.51     25.27 o 
   1  15   6       22.09       22.94      6.81 o 
   2  15   6      474.65      506.47     24.91 o 
  -2  16   6       19.30       23.31      6.76 o 
  -1  16   6      106.87      114.37      9.52 o 
   0  16   6        0.33        4.59      6.06 o 
   1  16   6       81.83       81.37      8.77 o 
  -8   1   7        0.60       -3.10      5.34 o 
  -7   1   7      124.07      138.53      9.67 o 
  -6   1   7      217.42      199.38     10.03 o 
  -5   1   7     1824.82     1800.94     25.34 o 
  -4   1   7       91.39       67.22      5.98 o 
  -3   1   7     4250.60     4052.00     30.39 o 
  -2   1   7      298.69      299.43      6.68 o 
  -1   1   7    10463.44    10487.67     78.01 o 
   0   1   7     5174.69     5359.13     41.76 o 
   1   1   7     7079.10     7033.69     44.11 o 
   2   1   7     2016.43     1987.79     23.97 o 
   3   1   7     3520.18     3364.73     35.31 o 
   4   1   7      587.89      584.54     14.63 o 
   5   1   7      618.26      615.41     16.12 o 
   6   1   7       34.18       34.62      7.42 o 
   7   1   7      105.68       99.75     10.34 o 
  -8   2   7        6.93       11.73      6.30 o 
  -7   2   7       21.65       18.95      6.31 o 
  -6   2   7      206.36      223.18     12.82 o 
  -5   2   7        3.57        0.18      4.63 o 
  -4   2   7     1448.77     1396.39     20.69 o 
  -3   2   7       14.69       24.37      3.65 o 
  -2   2   7     4186.07     3952.46     38.37 o 
  -1   2   7      480.43      477.97      7.95 o 
   0   2   7     3378.49     3176.61     23.40 o 
   1   2   7     1551.58     1505.29     13.89 o 
   2   2   7     2875.38     2731.72     29.30 o 
   3   2   7     1073.10     1058.95     18.18 o 
   4   2   7     1230.75     1197.23     20.68 o 
   5   2   7       69.09      103.22      9.00 o 
   6   2   7      297.70      269.06     14.53 o 
   7   2   7        4.35       -1.32      8.29 o 
  -8   3   7        5.26       -3.33      6.86 o 
  -7   3   7      178.38      152.41     10.94 o 
  -6   3   7       81.79       71.09      7.27 o 
  -5   3   7      131.49      114.52      7.75 o 
  -4   3   7        0.65       -1.48      3.80 o 
  -3   3   7       35.63       48.92      9.66 o 
  -2   3   7       15.16       23.03      2.71 o 
  -1   3   7      246.28      260.38      8.10 o 
   0   3   7      515.49      535.07      8.19 o 
   1   3   7        0.76        6.22      2.20 o 
   2   3   7       46.99       44.92      4.86 o 
   3   3   7        7.05        5.76      4.16 o 
   4   3   7        4.89        8.36      8.13 o 
   5   3   7        3.72        3.77      5.25 o 
   6   3   7       10.35        5.61      7.22 o 
   7   3   7        0.82        4.94      8.86 o 
  -8   4   7      213.76      243.43     12.51 o 
  -7   4   7        6.92       -3.54      6.12 o 
  -6   4   7     1351.96     1413.89     23.97 o 
  -5   4   7       33.58       41.48      6.12 o 
  -4   4   7     4162.06     4151.73     41.39 o 
  -3   4   7      118.39      137.59      5.82 o 
  -2   4   7     8602.16     8607.87     47.69 o 
  -1   4   7      563.92      527.77      8.73 o 
   0   4   7     5178.99     5228.22     35.03 o 
   1   4   7      575.75      512.31      8.34 o 
   2   4   7     2117.00     2136.17     25.53 o 
   3   4   7      623.91      639.34     15.21 o 
   4   4   7      371.41      368.68     12.15 o 
   5   4   7      151.38      164.50      9.63 o 
   6   4   7       84.86       77.40     11.71 o 
  -8   5   7        5.58        5.70      7.07 o 
  -7   5   7      268.57      299.60     12.96 o 
  -6   5   7        0.25        1.78      5.17 o 
  -5   5   7     1579.58     1556.24     24.01 o 
  -4   5   7       25.42       18.30      4.89 o 
  -3   5   7     4585.06     4574.40     36.63 o 
  -2   5   7       25.84       22.41      2.51 o 
  -1   5   7     6189.11     6321.69     41.16 o 
   0   5   7       83.28       79.23      4.16 o 
   1   5   7     5950.60     6194.31     41.04 o 
   2   5   7      430.62      425.01     11.33 o 
   3   5   7     1200.48     1192.35     21.72 o 
   4   5   7      298.47      305.77     11.65 o 
   5   5   7      123.74      119.64      8.80 o 
   6   5   7      126.30      135.40     10.29 o 
  -7   6   7        0.50        4.43      8.06 o 
  -6   6   7        2.13       -3.99      5.25 o 
  -5   6   7        0.25       -5.69      4.71 o 
  -4   6   7       33.71       34.34      5.38 o 
  -3   6   7        6.94        7.28      3.27 o 
  -2   6   7        0.45       -2.95      1.97 o 
  -1   6   7      472.81      500.09      8.83 o 
   0   6   7        4.47        1.53      2.62 o 
   1   6   7       67.18       75.23      4.36 o 
   2   6   7        2.91       10.88      4.39 o 
   3   6   7        9.62       21.24      5.19 o 
   4   6   7       79.98       61.58      6.88 o 
   5   6   7        0.32       -3.52      5.22 o 
   6   6   7        8.93       -2.42      6.55 o 
  -7   7   7      166.49      176.04     10.86 o 
  -6   7   7        0.58       -0.14      5.26 o 
  -5   7   7      700.14      706.33     16.37 o 
  -4   7   7       48.37       58.00      6.30 o 
  -3   7   7     1967.38     1920.24     22.89 o 
  -2   7   7      295.35      296.51      6.11 o 
  -1   7   7     3084.87     3033.09     24.79 o 
   0   7   7      341.24      313.84      7.54 o 
   1   7   7     3161.50     3185.74     26.19 o 
   2   7   7      501.54      482.20     13.22 o 
   3   7   7     1141.54     1178.92     25.30 o 
   4   7   7      350.32      393.96     12.98 o 
   5   7   7      147.93      159.49     10.04 o 
   6   7   7      148.46      146.88     10.74 o 
  -7   8   7        3.10       -0.38      6.90 o 
  -6   8   7      248.22      266.96     12.02 o 
  -5   8   7        4.31        4.34      5.15 o 
  -4   8   7     2216.30     2234.31     28.80 o 
  -3   8   7      355.30      380.32      9.69 o 
  -2   8   7     4908.23     4950.34     32.42 o 
  -1   8   7      482.28      463.58      9.93 o 
   0   8   7     5592.32     5546.19     38.96 o 
   1   8   7     1129.43     1100.68     15.21 o 
   2   8   7     2045.02     2036.85     29.76 o 
   3   8   7      594.22      566.12     26.24 o 
   4   8   7      534.54      535.57     19.17 o 
   5   8   7      238.87      236.12     12.42 o 
   6   8   7       21.82       14.03      7.25 o 
  -7   9   7        5.76        6.34      8.79 o 
  -6   9   7        2.80        5.06      7.09 o 
  -5   9   7      128.05      133.35     10.53 o 
  -4   9   7        1.95        7.97      7.43 o 
  -3   9   7      490.00      460.98     12.36 o 
  -2   9   7      251.83      260.67      7.43 o 
  -1   9   7      415.75      407.59     11.12 o 
   0   9   7      702.38      676.11     12.48 o 
   1   9   7        6.23        5.85      3.86 o 
   2   9   7      263.65      240.72     13.66 o 
   3   9   7       55.23       27.54      6.70 o 
   4   9   7        7.10        3.93      6.28 o 
   5   9   7       58.18       36.40      8.15 o 
  -6  10   7      142.08      171.16     15.31 o 
  -5  10   7        0.02       -4.96      9.79 o 
  -4  10   7      724.81      727.26     24.99 o 
  -3  10   7      108.18      113.81      9.00 o 
  -2  10   7     1504.44     1521.00     22.15 o 
  -1  10   7       73.35       85.97      6.56 o 
   0  10   7     2737.13     2797.99     41.92 o 
   1  10   7       76.27       84.07      6.81 o 
   2  10   7     1294.43     1332.50     31.10 o 
   3  10   7       20.69       17.19      8.45 o 
   4  10   7      334.08      326.99     18.41 o 
   5  10   7       50.78       60.87     11.15 o 
  -6  11   7        1.91       10.06      8.55 o 
  -5  11   7      427.28      444.64     26.11 o 
  -4  11   7        0.05        2.76      8.21 o 
  -3  11   7     1716.69     1810.53     30.61 o 
  -2  11   7      122.10      141.95      7.95 o 
  -1  11   7     2104.68     2101.31     32.08 o 
   0  11   7      139.88      137.26      7.97 o 
   1  11   7     1262.04     1251.97     21.00 o 
   2  11   7       50.12       38.92      9.14 o 
   3  11   7      198.65      199.47     26.23 o 
   4  11   7        1.16       -2.04      8.69 o 
   5  11   7       29.72       23.83     11.12 o 
  -5  12   7        9.05        0.27      7.82 o 
  -4  12   7       11.53        5.27      7.61 o 
  -3  12   7       43.78       45.23      8.58 o 
  -2  12   7       12.96       14.72      5.20 o 
  -1  12   7       16.47       26.78      5.52 o 
   0  12   7        2.20        7.34      4.88 o 
   1  12   7        0.21        5.74      6.47 o 
   2  12   7       25.52       35.64      8.97 o 
   3  12   7       30.82       25.92      9.55 o 
   4  12   7       15.69       11.69      9.60 o 
  -5  13   7      134.79      136.58     16.98 o 
  -4  13   7        2.96       -5.54      7.79 o 
  -3  13   7      647.93      660.86     24.09 o 
  -2  13   7       69.25       77.28      7.34 o 
  -1  13   7      880.34      901.22     22.10 o 
   0  13   7      176.08      176.66      9.62 o 
   1  13   7      938.65      982.93     22.38 o 
   2  13   7      329.64      357.42     18.58 o 
   3  13   7      436.95      502.91     25.26 o 
  -4  14   7      188.79      238.32     26.65 o 
  -3  14   7        1.84        3.37      5.95 o 
  -2  14   7      701.38      725.89     17.60 o 
  -1  14   7       55.78       62.54      7.54 o 
   0  14   7      688.40      743.24     21.17 o 
   1  14   7       76.53       77.94      8.15 o 
   2  14   7      298.94      315.19     18.41 o 
   3  14   7       70.95       71.28     22.18 o 
  -3  15   7       19.40       16.94      7.47 o 
  -2  15   7       16.83        3.89      5.86 o 
  -1  15   7        5.67        7.52      6.46 o 
   0  15   7        9.15        6.29      5.91 o 
   1  15   7       11.66       11.72      6.38 o 
   2  15   7       33.02       25.85     11.36 o 
  -1  16   7       19.08       21.06      7.13 o 
   0  16   7      351.24      362.06     17.15 o 
  -8   0   8        1.51        0.03      8.31 o 
  -7   0   8      578.94      615.50     24.42 o 
  -6   0   8      125.57      145.89     12.96 o 
  -5   0   8     2161.46     2134.30     57.96 o 
  -4   0   8      993.12     1011.09     25.25 o 
  -3   0   8     7765.95     7586.00    101.10 o 
  -2   0   8     4921.34     4954.32     59.28 o 
  -1   0   8     6830.79     6889.21     61.49 o 
   0   0   8     1144.89     1032.33     16.56 o 
   1   0   8     3083.57     3207.39     45.45 o 
   2   0   8      572.79      555.69     24.11 o 
   3   0   8       53.07       42.35      8.18 o 
   4   0   8      131.65      138.34     12.11 o 
   5   0   8        3.56      -10.35      6.90 o 
   6   0   8      136.99      141.26     32.03 o 
  -8   1   8        9.89       26.54      7.20 o 
  -7   1   8       35.04       40.82      7.06 o 
  -6   1   8      152.66      149.36     13.62 o 
  -5   1   8      327.83      322.71     11.53 o 
  -4   1   8      974.81      941.72     19.87 o 
  -3   1   8      637.46      648.69     10.77 o 
  -2   1   8     2248.93     2335.62     19.41 o 
  -1   1   8      697.68      720.23      9.87 o 
   0   1   8     1879.84     1987.40     17.41 o 
   1   1   8      494.95      481.30     11.37 o 
   2   1   8      506.08      524.43     12.58 o 
   3   1   8      225.73      245.63      9.86 o 
   4   1   8        9.94        9.49      5.66 o 
   5   1   8      116.28      104.09      8.93 o 
   6   1   8      157.25      147.15     10.94 o 
  -8   2   8        0.00       -2.58      5.83 o 
  -7   2   8      143.22      162.72     10.14 o 
  -6   2   8      142.34      137.50     11.84 o 
  -5   2   8      251.39      247.40     15.95 o 
  -4   2   8      256.90      251.30      9.73 o 
  -3   2   8     1598.33     1568.92     17.30 o 
  -2   2   8      808.24      776.49     10.17 o 
  -1   2   8     1958.91     2028.72     19.69 o 
   0   2   8       11.72       33.45      3.18 o 
   1   2   8     3361.03     3410.75     33.81 o 
   2   2   8       10.77       17.13      4.47 o 
   3   2   8      938.64      943.14     17.76 o 
   4   2   8       43.24       35.86      6.20 o 
   5   2   8      158.64      180.61     10.35 o 
   6   2   8        3.08        7.03      6.85 o 
  -8   3   8      135.77      138.82     17.90 o 
  -7   3   8       11.34        5.18      6.00 o 
  -6   3   8     1212.50     1210.09     22.43 o 
  -5   3   8        5.46       18.22      5.43 o 
  -4   3   8     4427.51     4239.09     50.70 o 
  -3   3   8      213.05      226.54      7.00 o 
  -2   3   8     6771.23     6632.77     42.80 o 
  -1   3   8     1409.20     1422.64     16.47 o 
   0   3   8     4598.35     4572.97     32.08 o 
   1   3   8     2186.34     2156.25     25.35 o 
   2   3   8     2104.06     2079.64     41.92 o 
   3   3   8      931.42      916.21     17.63 o 
   4   3   8      424.78      429.08     13.46 o 
   5   3   8      160.92      189.61     10.65 o 
   6   3   8       26.95       18.06      7.20 o 
  -8   4   8        0.02       -2.58      6.45 o 
  -7   4   8       63.88       61.81      8.15 o 
  -6   4   8       92.05       82.64      7.77 o 
  -5   4   8       77.19       84.53      8.02 o 
  -4   4   8        5.47        9.00      4.84 o 
  -3   4   8      137.84      138.79      5.79 o 
  -2   4   8        3.14        0.61      2.64 o 
  -1   4   8     2001.10     2006.83     18.39 o 
   0   4   8      292.89      273.59      6.91 o 
   1   4   8     1074.89     1052.79     14.13 o 
   2   4   8      131.38      126.82      7.41 o 
   3   4   8      447.99      407.54     12.37 o 
   4   4   8      127.61      120.25      8.35 o 
   5   4   8       41.56       35.03      7.09 o 
   6   4   8        6.33       -2.22      6.59 o 
  -7   5   8       22.89       15.08      6.58 o 
  -6   5   8      196.07      216.83     10.77 o 
  -5   5   8        0.24        1.22      6.79 o 
  -4   5   8      675.26      632.44     14.98 o 
  -3   5   8       76.75       74.99      5.39 o 
  -2   5   8     1409.00     1401.50     13.90 o 
  -1   5   8      506.52      488.07      8.87 o 
   0   5   8     1288.13     1329.56     14.82 o 
   1   5   8      743.49      730.45     12.05 o 
   2   5   8      751.32      773.97     15.58 o 
   3   5   8      570.20      571.20     14.36 o 
   4   5   8      236.87      221.45     10.70 o 
   5   5   8      170.15      183.09     10.56 o 
   6   5   8       37.44       42.89      8.17 o 
  -7   6   8      336.12      357.45     14.39 o 
  -6   6   8        2.17       10.57      5.83 o 
  -5   6   8     1610.26     1571.44     25.27 o 
  -4   6   8       24.38       32.65      5.72 o 
  -3   6   8     3507.55     3396.73     35.97 o 
  -2   6   8      347.09      339.44      6.51 o 
  -1   6   8     5004.63     4980.73     35.61 o 
   0   6   8     1709.56     1627.52     19.06 o 
   1   6   8     1705.83     1700.67     19.57 o 
   2   6   8     1623.07     1598.35     23.05 o 
   3   6   8      270.14      264.66     10.59 o 
   4   6   8      836.12      842.58     21.63 o 
   5   6   8        5.83       10.43      6.45 o 
   6   6   8      141.37      145.97     11.03 o 
  -7   7   8        0.85       11.10      6.27 o 
  -6   7   8      179.41      185.68     10.46 o 
  -5   7   8        1.82        5.50      5.35 o 
  -4   7   8      773.71      784.78     16.83 o 
  -3   7   8       11.86       22.11      6.10 o 
  -2   7   8     1034.32     1015.33     11.32 o 
  -1   7   8       91.66       88.16      4.94 o 
   0   7   8      826.51      802.47     14.09 o 
   1   7   8      307.59      314.07      8.91 o 
   2   7   8      354.03      332.14     11.44 o 
   3   7   8       88.74       84.48      7.21 o 
   4   7   8       52.88       51.76      7.22 o 
   5   7   8       10.14        9.22      6.39 o 
  -7   8   8       62.83       80.16     10.76 o 
  -6   8   8       13.02       21.00      7.81 o 
  -5   8   8      158.68      145.50      9.41 o 
  -4   8   8       10.05        3.62      4.87 o 
  -3   8   8      121.35      113.03      7.23 o 
  -2   8   8       83.84       93.14      4.65 o 
  -1   8   8       23.82       29.17      5.56 o 
   0   8   8      691.37      650.85     11.08 o 
   1   8   8       30.50       36.67      4.63 o 
   2   8   8      724.38      740.67     15.89 o 
   3   8   8      112.85      117.00      8.26 o 
   4   8   8      168.60      182.52     10.13 o 
   5   8   8      110.49      109.23     11.01 o 
  -6   9   8      352.46      355.17     16.28 o 
  -5   9   8       22.74       30.54      7.61 o 
  -4   9   8     1578.54     1681.61     47.20 o 
  -3   9   8       14.48       11.16      4.71 o 
  -2   9   8     2672.90     2676.45     24.46 o 
  -1   9   8       51.15       54.21      5.07 o 
   0   9   8     2104.74     2081.35     23.50 o 
   1   9   8      358.42      348.19     11.06 o 
   2   9   8      830.35      885.59     20.44 o 
   3   9   8      361.74      388.64     14.86 o 
   4   9   8      224.96      218.91     12.63 o 
   5   9   8      114.84      145.33     11.89 o 
  -6  10   8        4.54       -0.88      8.54 o 
  -5  10   8      287.01      272.48     17.77 o 
  -4  10   8       37.27       33.00      9.77 o 
  -3  10   8      609.03      587.56     17.09 o 
  -2  10   8      130.89      121.94      7.59 o 
  -1  10   8      937.31      899.47     17.09 o 
   0  10   8       83.17       80.57      6.87 o 
   1  10   8      364.11      367.29     13.31 o 
   2  10   8       15.73       10.95      7.82 o 
   3  10   8       62.59       54.31     10.36 o 
   4  10   8       32.13       23.21     14.02 o 
   5  10   8        0.11       -6.46      8.38 o 
  -6  11   8      114.15      115.03     14.20 o 
  -5  11   8        3.79        1.56      8.62 o 
  -4  11   8      304.94      273.96     17.96 o 
  -3  11   8      174.43      170.00     13.32 o 
  -2  11   8      491.84      460.13     12.96 o 
  -1  11   8      505.39      494.38     13.69 o 
   0  11   8      339.63      340.06     11.76 o 
   1  11   8      538.92      558.57     16.63 o 
   2  11   8       32.78       57.76     18.19 o 
   3  11   8      229.78      265.21     39.34 o 
   4  11   8        0.20      -10.17      7.31 o 
  -5  12   8      655.23      634.79     40.97 o 
  -4  12   8       79.52      117.60     21.88 o 
  -3  12   8     1070.75     1094.80     31.68 o 
  -2  12   8      173.12      185.17     11.40 o 
  -1  12   8     1358.17     1366.53     22.78 o 
   0  12   8      551.52      581.93     21.28 o 
   1  12   8      777.93      824.65     20.47 o 
   2  12   8      384.98      427.38     51.31 o 
   3  12   8      370.48      411.34     20.73 o 
   4  12   8      177.27      150.76     14.86 o 
  -4  13   8      241.33      257.53     19.64 o 
  -3  13   8        4.20        6.88      6.40 o 
  -2  13   8      225.36      226.10     12.88 o 
  -1  13   8       58.35       48.92      6.88 o 
   0  13   8       85.97       98.11      8.21 o 
   1  13   8       85.83       72.92      8.75 o 
   2  13   8       47.63       38.49      9.75 o 
   3  13   8       16.30       10.45      8.58 o 
  -4  14   8       64.38       73.22     13.18 o 
  -3  14   8      130.20      156.08     12.04 o 
  -2  14   8       33.59       32.13     12.70 o 
  -1  14   8      248.76      244.59     15.07 o 
   0  14   8       85.76       85.83     11.34 o 
   1  14   8       86.34      103.39     10.13 o 
   2  14   8       13.07       21.53     10.70 o 
  -2  15   8      262.52      247.32     14.40 o 
  -1  15   8      173.93      187.65     10.96 o 
   0  15   8      217.54      213.58     11.63 o 
   1  15   8      130.47      156.08     11.88 o 
  -8   1   9        7.38       19.18      7.18 o 
  -7   1   9      357.37      357.52     13.90 o 
  -6   1   9       52.76       68.50      7.61 o 
  -5   1   9     1303.94     1279.77     22.31 o 
  -4   1   9      444.97      441.48     12.62 o 
  -3   1   9     1913.33     1966.16     26.13 o 
  -2   1   9      565.56      539.71      9.01 o 
  -1   1   9     2106.02     2156.07     20.25 o 
   0   1   9     2267.16     2181.10     19.38 o 
   1   1   9      260.33      271.99     24.16 o 
   2   1   9     2777.43     2653.55     31.06 o 
   3   1   9       35.84       30.24      5.76 o 
   4   1   9     1554.41     1521.76     43.00 o 
   5   1   9        0.80        7.20      6.64 o 
   6   1   9      177.30      189.99     12.11 o 
  -8   2   9       97.74      103.21     10.09 o 
  -7   2   9        2.90        8.64      5.89 o 
  -6   2   9      648.45      614.95     16.67 o 
  -5   2   9        1.24        1.59      4.96 o 
  -4   2   9     1699.43     1629.83     24.07 o 
  -3   2   9      175.66      185.49      7.92 o 
  -2   2   9     1368.51     1359.65     16.64 o 
  -1   2   9     1383.93     1281.55     14.32 o 
   0   2   9     1466.30     1507.89     15.62 o 
   1   2   9     2401.62     2212.68     26.52 o 
   2   2   9      543.71      582.06     14.07 o 
   3   2   9     1191.08     1158.55     20.65 o 
   4   2   9      142.38      137.32      9.44 o 
   5   2   9      357.54      351.95     14.12 o 
   6   2   9       22.94       16.85      7.44 o 
  -7   3   9       31.98       26.63      6.83 o 
  -6   3   9       19.47       14.96      6.08 o 
  -5   3   9      120.15      110.20      9.19 o 
  -4   3   9      156.93      157.41      8.66 o 
  -3   3   9       38.31       38.76      4.74 o 
  -2   3   9      718.46      711.28     11.85 o 
  -1   3   9      144.99      160.54      5.59 o 
   0   3   9      350.35      336.53      7.61 o 
   1   3   9        0.12        0.72      3.92 o 
   2   3   9      165.05      163.96      8.41 o 
   3   3   9       53.28       44.68      6.27 o 
   4   3   9        0.24       -2.70      5.95 o 
   5   3   9       73.17       61.75      8.17 o 
   6   3   9        2.28        9.34      7.10 o 
  -7   4   9      156.64      177.57     11.01 o 
  -6   4   9      183.09      199.86     11.32 o 
  -5   4   9      453.50      473.51     15.80 o 
  -4   4   9      786.91      774.12     16.64 o 
  -3   4   9     1489.82     1480.13     17.60 o 
  -2   4   9      902.24      884.63     13.62 o 
  -1   4   9     1593.97     1584.28     17.53 o 
   0   4   9     1400.70     1480.01     15.99 o 
   1   4   9     1323.06     1279.92     27.60 o 
   2   4   9      458.67      445.87     12.55 o 
   3   4   9      365.28      382.82     19.91 o 
   4   4   9      123.68      121.80      8.79 o 
   5   4   9      142.23      149.13     10.62 o 
   6   4   9        9.66        5.20      7.22 o 
  -7   5   9       92.77       94.67     14.65 o 
  -6   5   9        1.45        8.80      5.74 o 
  -5   5   9      633.50      623.44     16.14 o 
  -4   5   9      350.84      395.98     16.54 o 
  -3   5   9     2432.14     2356.74     25.74 o 
  -2   5   9     1777.62     1771.37     25.63 o 
  -1   5   9     1859.89     1883.22     18.85 o 
   0   5   9     1772.06     1734.85     19.26 o 
   1   5   9      630.19      649.45     14.11 o 
   2   5   9     1337.18     1289.41     35.07 o 
   3   5   9      155.57      162.47      9.27 o 
   4   5   9      353.16      352.08     13.19 o 
   5   5   9       97.56      101.36     18.50 o 
  -7   6   9        2.56       -0.22      5.98 o 
  -6   6   9       80.60       64.72      7.99 o 
  -5   6   9        0.92       -4.50      5.07 o 
  -4   6   9       47.55       48.75      6.37 o 
  -3   6   9      144.56      145.98      6.41 o 
  -2   6   9       65.70       65.99      5.36 o 
  -1   6   9        8.97        9.84      3.42 o 
   0   6   9        0.66        0.54      3.16 o 
   1   6   9       40.05       46.68      5.78 o 
   2   6   9       13.63        6.11      4.62 o 
   3   6   9        6.44        5.72      4.93 o 
   4   6   9        0.12        5.34      5.70 o 
   5   6   9        7.24       15.52      7.08 o 
  -7   7   9       49.01       57.27      8.66 o 
  -6   7   9        5.65        5.68      5.73 o 
  -5   7   9      218.87      221.55     17.34 o 
  -4   7   9      407.74      404.81     12.98 o 
  -3   7   9      750.89      758.90     18.25 o 
  -2   7   9     1869.63     1825.20     17.75 o 
  -1   7   9     1120.96     1157.72     17.32 o 
   0   7   9     1777.89     1737.87     18.78 o 
   1   7   9      920.68      977.84     18.02 o 
   2   7   9      680.63      667.46     15.63 o 
   3   7   9      247.84      262.88     11.18 o 
   4   7   9      139.21      136.84      9.64 o 
   5   7   9       16.85        9.67      6.78 o 
  -6   8   9      212.29      206.59     14.27 o 
  -5   8   9       32.80       48.42      7.27 o 
  -4   8   9      262.62      262.27     14.36 o 
  -3   8   9      399.50      416.37     12.48 o 
  -2   8   9      437.55      417.02      8.50 o 
  -1   8   9     2517.34     2508.53     23.74 o 
   0   8   9      162.02      172.73      6.59 o 
   1   8   9     1841.08     1841.41     25.48 o 
   2   8   9      145.63      153.86      9.77 o 
   3   8   9      701.34      676.88     16.68 o 
   4   8   9        3.97        1.21      5.66 o 
   5   8   9       56.50       52.26      8.46 o 
  -6   9   9        3.65       -2.88      7.46 o 
  -5   9   9       18.78       20.78      7.99 o 
  -4   9   9      113.20       83.91     10.59 o 
  -3   9   9       42.66       45.64      7.54 o 
  -2   9   9      547.38      529.59     13.63 o 
  -1   9   9       98.77       84.46      8.73 o 
   0   9   9      460.31      463.50     11.26 o 
   1   9   9      126.91      132.61     14.96 o 
   2   9   9       20.30       24.79      6.80 o 
   3   9   9       35.98       46.61      8.40 o 
   4   9   9        6.80        0.76      6.53 o 
  -6  10   9      276.62      249.72     18.97 o 
  -5  10   9      127.80      147.44     14.83 o 
  -4  10   9      732.70      680.94     38.01 o 
  -3  10   9      202.66      219.53     16.86 o 
  -2  10   9     1649.22     1618.73     35.20 o 
  -1  10   9      425.97      452.73     12.74 o 
   0  10   9      789.61      852.35     17.30 o 
   1  10   9      217.89      252.65     15.59 o 
   2  10   9      247.13      270.98     15.93 o 
   3  10   9      229.69      260.69     16.76 o 
   4  10   9        2.06        2.40      8.86 o 
  -5  11   9      195.92      195.01     24.66 o 
  -4  11   9       90.49       98.58     13.35 o 
  -3  11   9      518.99      529.55     27.56 o 
  -2  11   9      337.64      349.70     17.39 o 
  -1  11   9      601.66      637.94     15.34 o 
   0  11   9      343.43      367.69     14.58 o 
   1  11   9      330.46      322.52     17.26 o 
   2  11   9      265.01      257.21     16.36 o 
   3  11   9       51.54       56.53     11.34 o 
  -5  12   9        7.67       -0.47     12.63 o 
  -4  12   9       11.32       10.71      9.61 o 
  -3  12   9       13.02       12.42     14.14 o 
  -2  12   9        1.61        4.06      7.79 o 
  -1  12   9       31.43       34.76      6.44 o 
   0  12   9       37.11       36.92      6.53 o 
   1  12   9        0.56       11.85     13.78 o 
   2  12   9        0.06       -3.14      7.93 o 
   3  12   9        0.08       -0.60      8.48 o 
  -4  13   9       64.33       82.74     12.95 o 
  -3  13   9      298.18      276.58     18.77 o 
  -2  13   9      259.38      286.37     14.42 o 
  -1  13   9      283.39      277.89     11.83 o 
   0  13   9      366.85      386.97     15.40 o 
   1  13   9      185.48      205.31     20.73 o 
   2  13   9      333.39      364.00     31.61 o 
  -3  14   9      114.80      138.66     15.27 o 
  -2  14   9      270.44      315.91     15.52 o 
  -1  14   9      279.35      282.13     12.41 o 
   0  14   9      249.60      265.53     19.80 o 
   1  14   9      346.28      327.65     18.75 o 
  -7   0  10        2.66        4.56      8.37 o 
  -6   0  10      112.65      146.09     34.21 o 
  -5   0  10      258.18      235.35     25.93 o 
  -4   0  10     1175.09     1214.96     30.70 o 
  -3   0  10      944.10      895.02     19.60 o 
  -2   0  10     2652.37     2570.51     42.04 o 
  -1   0  10      870.92      901.18     17.28 o 
   0   0  10     3003.73     2887.48     44.26 o 
   1   0  10      366.06      387.65     16.14 o 
   2   0  10      856.47      797.83     32.33 o 
   3   0  10      150.30      159.89     21.51 o 
   4   0  10       80.37       89.17     12.22 o 
   5   0  10       22.17       26.49     10.93 o 
  -7   1  10       16.65       16.53      6.22 o 
  -6   1  10       15.24       23.22      6.73 o 
  -5   1  10      100.20      100.20      8.46 o 
  -4   1  10       20.23       12.53      5.03 o 
  -3   1  10      328.37      333.11      8.86 o 
  -2   1  10      204.45      192.78     10.85 o 
  -1   1  10      543.26      542.03      9.75 o 
   0   1  10      214.19      210.34      8.75 o 
   1   1  10      211.35      203.93      9.03 o 
   2   1  10       23.52       25.24      5.63 o 
   3   1  10      109.86      112.43      8.58 o 
   4   1  10        8.49        6.39      6.12 o 
   5   1  10       29.25       27.83      7.67 o 
  -7   2  10       11.79        4.19      5.99 o 
  -6   2  10        2.74        7.97      5.68 o 
  -5   2  10       45.22       37.07      6.48 o 
  -4   2  10       28.69       27.42      5.66 o 
  -3   2  10       89.46       89.73      6.78 o 
  -2   2  10      568.81      543.10     13.18 o 
  -1   2  10      136.50      138.43      6.90 o 
   0   2  10     2093.64     2066.88     35.00 o 
   1   2  10      125.05      148.91      8.10 o 
   2   2  10     1598.57     1626.82     24.52 o 
   3   2  10      171.24      154.84      9.25 o 
   4   2  10      413.50      406.68     14.17 o 
   5   2  10       76.30       67.88      8.93 o 
  -7   3  10       17.38       18.06      6.70 o 
  -6   3  10      494.82      467.32     15.51 o 
  -5   3  10      627.81      678.99     17.16 o 
  -4   3  10      934.00      884.99     18.35 o 
  -3   3  10     3058.73     3133.96     32.90 o 
  -2   3  10     2110.89     2127.59     27.11 o 
  -1   3  10     5891.40     5806.57     40.57 o 
   0   3  10     1394.21     1414.62     21.55 o 
   1   3  10     2722.99     2672.44     31.59 o 
   2   3  10      434.79      451.20     13.19 o 
   3   3  10      745.18      770.42     17.75 o 
   4   3  10        6.97        1.52      5.96 o 
   5   3  10       61.02       82.21     14.85 o 
  -7   4  10       63.23       61.51      8.52 o 
  -6   4  10      171.25      187.01     15.40 o 
  -5   4  10      366.67      324.81     12.59 o 
  -4   4  10      306.35      321.44     13.35 o 
  -3   4  10      967.98      955.24     14.51 o 
  -2   4  10      270.88      265.45      8.31 o 
  -1   4  10      964.66      949.35     14.95 o 
   0   4  10      352.70      356.56     11.17 o 
   1   4  10      775.35      723.45     19.19 o 
   2   4  10      338.01      315.07     13.82 o 
   3   4  10      186.27      175.45      9.69 o 
   4   4  10      102.79       81.02      8.60 o 
   5   4  10        0.37        4.22      6.61 o 
  -7   5  10       37.49       33.06      7.46 o 
  -6   5  10      190.01      183.88     11.18 o 
  -5   5  10      302.35      311.66     12.60 o 
  -4   5  10      293.11      276.01     11.05 o 
  -3   5  10      261.86      268.43      8.29 o 
  -2   5  10      406.97      390.19     10.26 o 
  -1   5  10      747.64      737.34     11.92 o 
   0   5  10        0.45       -3.91      4.03 o 
   1   5  10      496.39      485.69     13.35 o 
   2   5  10        8.20       -5.61      4.40 o 
   3   5  10      379.14      405.67     17.37 o 
   4   5  10       47.35       46.84      7.67 o 
   5   5  10       50.31       50.61      8.54 o 
  -7   6  10       85.73       86.09      9.39 o 
  -6   6  10      487.91      560.88     17.28 o 
  -5   6  10      464.81      422.36     14.25 o 
  -4   6  10     1419.19     1377.57     23.42 o 
  -3   6  10      931.44      902.53     14.30 o 
  -2   6  10     1838.02     1740.12     26.82 o 
  -1   6  10      593.08      631.04     11.22 o 
   0   6  10     1505.32     1517.75     22.18 o 
   1   6  10      189.66      212.41      9.50 o 
   2   6  10      758.12      782.08     21.70 o 
   3   6  10       11.82        7.07      5.60 o 
   4   6  10      146.79      139.18      9.95 o 
   5   6  10        3.20        1.27      6.99 o 
  -6   7  10       23.03       15.43      6.95 o 
  -5   7  10       80.86       97.00     12.47 o 
  -4   7  10      101.77      102.11     10.24 o 
  -3   7  10      554.08      563.41     12.04 o 
  -2   7  10       52.09       53.87      4.30 o 
  -1   7  10      238.46      237.40      7.74 o 
   0   7  10      261.30      265.54     10.20 o 
   1   7  10      127.63      122.62      8.07 o 
   2   7  10        8.42       10.60      5.48 o 
   3   7  10        6.44        7.42      5.41 o 
   4   7  10        0.61        3.38      7.94 o 
  -6   8  10      116.15      137.72     12.32 o 
  -5   8  10      144.67      128.07     11.42 o 
  -4   8  10      175.22      184.40     12.05 o 
  -3   8  10      240.74      235.42      9.15 o 
  -2   8  10       85.75       89.32      4.96 o 
  -1   8  10      196.52      215.49      8.15 o 
   0   8  10       21.65       20.86      5.39 o 
   1   8  10       28.76       37.11      7.22 o 
   2   8  10       60.78       84.30      7.58 o 
   3   8  10        0.54        5.91      6.20 o 
   4   8  10       88.96       86.24      9.04 o 
  -6   9  10      132.05      123.30     12.28 o 
  -5   9  10       97.62      129.29     13.41 o 
  -4   9  10      579.59      547.68     18.80 o 
  -3   9  10      721.13      754.54     20.50 o 
  -2   9  10      450.19      450.78     11.55 o 
  -1   9  10     1063.25     1103.89     17.34 o 
   0   9  10      526.85      515.20     17.65 o 
   1   9  10     1574.61     1576.58     28.47 o 
   2   9  10       96.51      104.14     10.05 o 
   3   9  10      647.98      723.15     20.80 o 
   4   9  10       35.37       21.56      8.06 o 
  -5  10  10       97.99       82.72     13.13 o 
  -4  10  10      103.13      110.90     13.21 o 
  -3  10  10      217.38      222.92     31.97 o 
  -2  10  10      296.84      304.05     16.62 o 
  -1  10  10       42.56       52.16      5.75 o 
   0  10  10      466.92      433.00     14.65 o 
   1  10  10        0.41        8.29      8.08 o 
   2  10  10      285.65      246.70     16.06 o 
   3  10  10        1.27        6.06      7.21 o 
  -5  11  10       47.32       45.31     12.32 o 
  -4  11  10      105.94       78.32     12.86 o 
  -3  11  10      160.63      174.54     15.53 o 
  -2  11  10        0.39       -2.02      5.85 o 
  -1  11  10       96.22      111.58      8.16 o 
   0  11  10        3.18        1.75     11.66 o 
   1  11  10      195.34      231.33     15.50 o 
   2  11  10        5.53       -0.73      8.55 o 
   3  11  10       36.37       59.27     11.87 o 
  -4  12  10      151.26      176.38     16.52 o 
  -3  12  10      194.97      169.25     15.21 o 
  -2  12  10      526.18      509.62     23.06 o 
  -1  12  10      164.08      161.55     16.50 o 
   0  12  10      707.39      748.38     24.54 o 
   1  12  10       86.36       97.42     12.05 o 
   2  12  10      474.74      515.81     38.98 o 
  -3  13  10       31.98       38.52     11.42 o 
  -2  13  10       97.26      103.70     10.55 o 
  -1  13  10      146.79      136.76     14.17 o 
   0  13  10       46.09       65.10     11.13 o 
   1  13  10       65.21       57.73     11.06 o 
  -7   1  11      122.45      116.94     10.17 o 
  -6   1  11      468.40      499.66     17.18 o 
  -5   1  11      213.30      202.63     10.80 o 
  -4   1  11      996.23     1007.01     31.28 o 
  -3   1  11      243.05      211.72      8.77 o 
  -2   1  11     2322.55     2231.37     28.28 o 
  -1   1  11        6.63        1.76      3.90 o 
   0   1  11     1331.03     1335.90     20.96 o 
   1   1  11        0.05       -1.77      4.77 o 
   2   1  11      611.95      583.83     15.25 o 
   3   1  11       41.98       33.40      9.07 o 
   4   1  11       61.46       60.13      8.12 o 
   5   1  11       15.82       15.94      7.80 o 
  -7   2  11       58.75       86.84     10.52 o 
  -6   2  11      163.08      133.10     11.22 o 
  -5   2  11      428.11      459.18     14.80 o 
  -4   2  11      503.92      459.75     13.80 o 
  -3   2  11     1341.97     1321.27     17.67 o 
  -2   2  11      444.29      455.12     12.83 o 
  -1   2  11     1272.93     1257.21     17.10 o 
   0   2  11       35.40       51.86      6.58 o 
   1   2  11     1094.92     1076.69     21.98 o 
   2   2  11       29.71       17.70      7.83 o 
   3   2  11      512.57      494.03     17.59 o 
   4   2  11        4.13        0.82      9.77 o 
   5   2  11      103.64       95.93     11.48 o 
  -7   3  11        0.10       -3.27      6.30 o 
  -6   3  11       64.54       62.06      8.21 o 
  -5   3  11        0.79       -1.51      5.42 o 
  -4   3  11      372.66      342.11     12.36 o 
  -3   3  11      199.45      201.51      7.76 o 
  -2   3  11      711.77      665.49     15.17 o 
  -1   3  11      195.22      196.90      7.66 o 
   0   3  11       56.08       53.69      6.10 o 
   1   3  11      286.23      282.67     11.19 o 
   2   3  11        6.53       13.06      8.37 o 
   3   3  11       40.44       33.23      6.93 o 
   4   3  11        3.00        3.97      5.96 o 
   5   3  11        3.74        6.14      7.11 o 
  -7   4  11       77.61      102.40     14.78 o 
  -6   4  11       76.30       73.86      8.61 o 
  -5   4  11      235.34      258.17     13.97 o 
  -4   4  11      244.13      238.42     10.85 o 
  -3   4  11      706.67      706.64     13.03 o 
  -2   4  11      252.84      276.33     10.93 o 
  -1   4  11      646.84      670.97     12.68 o 
   0   4  11      140.17      161.21      8.33 o 
   1   4  11      658.68      671.19     15.63 o 
   2   4  11        0.00       -3.22      4.99 o 
   3   4  11      381.94      411.93     14.22 o 
   4   4  11        3.07       14.43      6.35 o 
  -6   5  11      124.86      139.31     10.44 o 
  -5   5  11      679.59      626.02     20.39 o 
  -4   5  11      337.68      363.04     13.17 o 
  -3   5  11      565.83      561.82     11.81 o 
  -2   5  11      703.65      728.63     16.32 o 
  -1   5  11      231.01      247.74      8.38 o 
   0   5  11     1479.39     1490.66     39.24 o 
   1   5  11        1.90        0.93      4.86 o 
   2   5  11      722.79      694.89     17.01 o 
   3   5  11       36.35       44.35      7.14 o 
   4   5  11      250.68      234.45     12.22 o 
  -6   6  11       10.03       19.46      7.48 o 
  -5   6  11       19.10       27.06      6.89 o 
  -4   6  11        7.48       14.43      5.61 o 
  -3   6  11        0.97       -1.52      3.64 o 
  -2   6  11       72.62       71.69      6.88 o 
  -1   6  11        4.73        9.29      4.62 o 
   0   6  11        1.21        1.75      4.42 o 
   1   6  11        0.19       -1.71      6.22 o 
   2   6  11        8.49        7.75      5.47 o 
   3   6  11       56.08       43.75      7.40 o 
   4   6  11        5.71        0.46      6.44 o 
  -6   7  11       29.70       43.16      8.28 o 
  -5   7  11       99.52      106.08      9.23 o 
  -4   7  11      225.33      250.28     13.49 o 
  -3   7  11       54.77       56.61      5.40 o 
  -2   7  11      818.32      871.82     17.10 o 
  -1   7  11       44.86       62.09     14.28 o 
   0   7  11     1471.93     1498.20     23.83 o 
   1   7  11        5.90       11.51      5.29 o 
   2   7  11      816.98      840.60     19.03 o 
   3   7  11        0.04       -7.65      5.33 o 
   4   7  11      181.42      201.19     12.06 o 
  -6   8  11       85.49       75.57     11.27 o 
  -5   8  11       99.02      126.32     11.89 o 
  -4   8  11       76.48       68.60      9.20 o 
  -3   8  11      385.30      420.32     12.12 o 
  -2   8  11      115.08      123.09      7.28 o 
  -1   8  11      763.49      797.92     19.11 o 
   0   8  11        0.91        4.33      5.06 o 
   1   8  11      413.59      417.58     21.59 o 
   2   8  11       21.53       20.07      6.24 o 
   3   8  11      186.17      185.17     13.35 o 
  -5   9  11        3.40        0.46      7.20 o 
  -4   9  11       19.79       19.68      7.84 o 
  -3   9  11        1.38        3.75      5.32 o 
  -2   9  11       11.53        8.04      5.44 o 
  -1   9  11       34.65       39.98      8.72 o 
   0   9  11        0.79        8.94      6.39 o 
   1   9  11      142.54      149.41     10.86 o 
   2   9  11        0.25        4.71      6.45 o 
   3   9  11       96.58       98.08     10.59 o 
  -5  10  11      254.01      274.53     19.68 o 
  -4  10  11       13.57       25.46     23.33 o 
  -3  10  11      652.05      640.44     25.30 o 
  -2  10  11      102.70       98.26     18.37 o 
  -1  10  11     1249.21     1275.82     25.57 o 
   0  10  11      112.89      112.01     14.75 o 
   1  10  11      641.45      633.29     23.52 o 
   2  10  11       56.47       61.95     18.55 o 
  -4  11  11      328.75      363.18     24.84 o 
  -3  11  11      154.99      173.72     15.50 o 
  -2  11  11      381.85      410.77     20.22 o 
  -1  11  11      129.92      137.88     25.26 o 
   0  11  11      291.24      317.14     17.56 o 
   1  11  11       20.89       26.25      9.57 o 
   2  11  11       79.76       79.61     12.43 o 
  -3  12  11        4.39        0.89      7.67 o 
  -2  12  11       31.95       52.75     11.18 o 
  -1  12  11        7.65        7.22      9.00 o 
   0  12  11       21.60       15.94      8.76 o 
   1  12  11        7.88       10.99      9.53 o 
  -6   0  12       98.87      128.32     14.09 o 
  -5   0  12      125.38       79.47     11.45 o 
  -4   0  12      827.39      829.32     21.11 o 
  -3   0  12        2.81       -3.97      4.77 o 
  -2   0  12     1377.03     1450.65     34.69 o 
  -1   0  12      103.67      114.22     16.68 o 
   0   0  12     1811.07     1834.46     36.90 o 
   1   0  12        1.28       13.60      8.00 o 
   2   0  12      630.43      665.87     31.91 o 
   3   0  12       18.39        8.88      9.03 o 
   4   0  12      336.38      353.85     49.56 o 
  -6   1  12        0.18        0.89      5.69 o 
  -5   1  12      110.77      111.72      8.98 o 
  -4   1  12       34.39       34.33      5.18 o 
  -3   1  12      249.95      238.32      8.42 o 
  -2   1  12       84.52       69.70      6.84 o 
  -1   1  12      279.27      292.91     16.89 o 
   0   1  12       23.34       22.54      5.71 o 
   1   1  12      214.10      205.99     10.99 o 
   2   1  12        4.40        4.75      5.73 o 
   3   1  12       60.96       70.06      8.44 o 
   4   1  12       41.70       50.82      8.34 o 
  -6   2  12       72.87       74.60      8.58 o 
  -5   2  12       28.13       25.87      7.92 o 
  -4   2  12      234.66      213.09     10.91 o 
  -3   2  12        0.39       -2.84      3.62 o 
  -2   2  12      173.93      187.48     11.48 o 
  -1   2  12       58.70       55.53      7.56 o 
   0   2  12      529.50      539.54     14.25 o 
   1   2  12        3.26        6.60      5.43 o 
   2   2  12      199.59      197.02     10.52 o 
   3   2  12        3.75       -1.66      5.68 o 
   4   2  12       79.26       69.61      9.05 o 
  -6   3  12       28.76        9.73      8.91 o 
  -5   3  12      687.53      729.98     31.18 o 
  -4   3  12        3.93       -2.35      7.16 o 
  -3   3  12     1757.30     1799.62     21.80 o 
  -2   3  12      126.97      121.84      8.33 o 
  -1   3  12     2231.91     2236.33     35.43 o 
   0   3  12      303.76      284.59     11.28 o 
   1   3  12     1683.56     1606.71     25.46 o 
   2   3  12      100.28       85.40      8.26 o 
   3   3  12      437.15      451.66     15.36 o 
   4   3  12        3.39       -1.05      6.10 o 
  -6   4  12       19.86        9.47      6.74 o 
  -5   4  12       23.26       33.30      8.11 o 
  -4   4  12      316.54      345.33     13.01 o 
  -3   4  12       25.78       28.80      5.04 o 
  -2   4  12     1837.16     1819.81     26.66 o 
  -1   4  12       24.60       18.17      6.05 o 
   0   4  12     1215.96     1154.57     20.59 o 
   1   4  12        6.41        5.92      5.54 o 
   2   4  12      388.33      367.79     20.69 o 
   3   4  12        5.90       -0.12      6.10 o 
   4   4  12       19.40       25.72      7.74 o 
  -6   5  12        1.29       -0.32      8.18 o 
  -5   5  12       84.93       70.02      8.67 o 
  -4   5  12        0.33       -2.77      5.31 o 
  -3   5  12      193.70      189.58      7.99 o 
  -2   5  12        2.97        3.44      4.92 o 
  -1   5  12      162.87      174.04     10.26 o 
   0   5  12        9.66        4.70      6.00 o 
   1   5  12      131.61      155.60      9.40 o 
   2   5  12       35.75       30.76      6.85 o 
   3   5  12       64.81       78.53      8.76 o 
   4   5  12       12.90        5.60      8.69 o 
  -6   6  12       62.32       82.09      9.39 o 
  -5   6  12        5.80        1.58      8.29 o 
  -4   6  12      356.73      361.06     13.50 o 
  -3   6  12        5.45        2.87      4.32 o 
  -2   6  12     1110.30     1137.04     21.36 o 
  -1   6  12        8.94        3.45      5.46 o 
   0   6  12      767.61      790.06     17.55 o 
   1   6  12        5.26       -2.80      4.99 o 
   2   6  12      334.18      384.77     14.15 o 
   3   6  12       10.08       12.76      6.83 o 
  -5   7  12       51.10       63.37     11.51 o 
  -4   7  12        1.15       -8.36      6.12 o 
  -3   7  12      134.94      136.36      7.32 o 
  -2   7  12       29.02       23.45      4.68 o 
  -1   7  12      240.48      283.80     12.88 o 
   0   7  12       23.25       24.86      5.73 o 
   1   7  12      182.54      163.54      9.63 o 
   2   7  12       47.80       48.74      7.71 o 
   3   7  12       55.95       54.50      8.40 o 
  -5   8  12        0.28       -4.27      7.59 o 
  -4   8  12      164.32      154.44     12.06 o 
  -3   8  12        0.37        3.17      4.99 o 
  -2   8  12      276.34      283.97     10.37 o 
  -1   8  12       21.67       14.94      8.32 o 
   0   8  12      259.59      277.87     13.99 o 
   1   8  12       15.30       18.03      6.87 o 
   2   8  12      140.79      197.18     13.69 o 
   3   8  12        0.08       -8.94      7.21 o 
  -4   9  12       71.36       73.05     10.10 o 
  -3   9  12      696.17      701.63     18.06 o 
  -2   9  12       30.00       26.58      6.34 o 
  -1   9  12      769.63      768.14     25.36 o 
   0   9  12       35.72       32.12     11.19 o 
   1   9  12      452.38      476.36     16.95 o 
   2   9  12       94.29       69.72      9.74 o 
  -4  10  12       55.00       72.85     12.92 o 
  -3  10  12        2.18       -1.95      7.88 o 
  -2  10  12      125.36      157.61     21.39 o 
  -1  10  12       16.81       19.22      9.15 o 
   0  10  12       57.18       55.50     10.50 o 
   1  10  12       13.29       15.25      9.36 o 
  -3  11  12      211.44      226.44     16.98 o 
  -2  11  12        1.42        3.84      8.56 o 
  -1  11  12      232.47      272.79     23.93 o 
   0  11  12        0.42        7.47      8.50 o 
  -6   1  13      143.12      155.30     18.34 o 
  -5   1  13        0.61        4.56      9.60 o 
  -4   1  13      402.35      422.76     11.51 o 
  -3   1  13        5.26        4.09      3.78 o 
  -2   1  13      805.60      846.03     28.33 o 
  -1   1  13       25.81       27.13      9.39 o 
   0   1  13      357.47      358.89     12.67 o 
   1   1  13       67.19       45.00      7.17 o 
   2   1  13      155.20      187.12     10.98 o 
   3   1  13       48.61       46.29      8.33 o 
  -6   2  13       39.90       37.90      8.01 o 
  -5   2  13      316.78      296.46     20.81 o 
  -4   2  13       16.68       15.13      4.90 o 
  -3   2  13      480.35      486.90     11.81 o 
  -2   2  13       17.00        2.53      7.51 o 
  -1   2  13      858.77      877.66     28.45 o 
   0   2  13      116.78      100.02      8.03 o 
   1   2  13      558.74      570.09     16.03 o 
   2   2  13       51.87       44.51      8.73 o 
   3   2  13      199.76      214.92     12.19 o 
  -6   3  13        0.21       -2.19      6.45 o 
  -5   3  13       13.03        1.13      5.83 o 
  -4   3  13        0.32        3.03      4.48 o 
  -3   3  13       74.50       71.73      7.39 o 
  -2   3  13       87.61       93.39     12.17 o 
  -1   3  13      251.13      231.12     22.84 o 
   0   3  13       55.12       59.48      7.12 o 
   1   3  13      111.52       99.30      8.67 o 
   2   3  13        5.75        6.08      7.46 o 
   3   3  13       55.91       61.03      9.30 o 
  -5   4  13      407.29      434.92     18.17 o 
  -4   4  13        0.37        2.73      5.07 o 
  -3   4  13      594.93      642.86     13.57 o 
  -2   4  13       12.53        6.08     11.54 o 
  -1   4  13      876.57      894.25     44.24 o 
   0   4  13        8.63        6.53      5.34 o 
   1   4  13      369.16      390.29     13.92 o 
   2   4  13       16.09       11.65      6.42 o 
   3   4  13      104.39      123.91     10.35 o 
  -5   5  13        2.99        5.87      6.85 o 
  -4   5  13      987.27      938.84     24.66 o 
  -3   5  13        1.08        0.52      4.45 o 
  -2   5  13      816.46      803.70     27.80 o 
  -1   5  13       14.38       12.07      9.02 o 
   0   5  13      338.33      381.92     13.15 o 
   1   5  13      152.44      128.11      9.44 o 
   2   5  13      113.80      124.85     12.60 o 
   3   5  13      105.30       88.30      9.64 o 
  -5   6  13       24.45       20.28      8.24 o 
  -4   6  13       57.09       45.10      7.62 o 
  -3   6  13        0.30       -3.42      4.42 o 
  -2   6  13        2.81        7.43      8.67 o 
  -1   6  13       56.41       60.68     12.75 o 
   0   6  13        2.07        6.37      5.39 o 
   1   6  13        8.89        7.10      6.17 o 
   2   6  13       21.91       17.63      7.01 o 
  -5   7  13        3.80       10.48      7.20 o 
  -4   7  13      384.16      401.34     17.70 o 
  -3   7  13       62.46       61.69      6.25 o 
  -2   7  13      487.41      488.18     19.74 o 
  -1   7  13       68.40       55.19     16.62 o 
   0   7  13      386.62      407.53     16.06 o 
   1   7  13       57.02       32.92      7.23 o 
   2   7  13      115.78      110.07      9.76 o 
  -4   8  13       20.42       17.25      8.13 o 
  -3   8  13      372.04      368.34     16.49 o 
  -2   8  13       37.74       32.09      9.89 o 
  -1   8  13      262.63      267.84     25.74 o 
   0   8  13       14.03       19.00      8.39 o 
   1   8  13      161.15      181.06     16.21 o 
  -3   9  13       17.19        8.29      6.48 o 
  -2   9  13        0.32       15.42      8.55 o 
  -1   9  13        8.46      -15.77     10.52 o 
   0   9  13        2.10        5.97     10.64 o 
   1   9  13        4.55       -3.47      6.52 o 
  -5   0  14        0.93       -2.44      7.95 o 
  -4   0  14      559.70      582.18     19.63 o 
  -3   0  14       26.88       33.65      7.24 o 
  -2   0  14      483.64      458.81     32.39 o 
  -1   0  14      234.27      209.46     24.05 o 
   0   0  14      137.58      173.68     22.00 o 
   1   0  14      270.70      256.23     17.59 o 
   2   0  14       29.78       32.67     11.27 o 
  -5   1  14       13.98       16.98      6.57 o 
  -4   1  14        4.49       -2.19      4.63 o 
  -3   1  14      105.90      101.56      6.87 o 
  -2   1  14       30.47       31.53     11.06 o 
  -1   1  14      141.54      128.05     14.70 o 
   0   1  14       20.93       19.79      9.92 o 
   1   1  14       42.92       46.59     11.32 o 
   2   1  14       35.03       23.93      7.46 o 
  -5   2  14        6.91       13.02      6.80 o 
  -4   2  14       62.20       64.96      6.56 o 
  -3   2  14       29.91       26.78      5.72 o 
  -2   2  14      164.95      138.12     14.61 o 
  -1   2  14       95.43      104.91     18.01 o 
   0   2  14      167.43      151.91     17.27 o 
   1   2  14       49.09       44.35      7.58 o 
   2   2  14      128.39      120.38     10.11 o 
  -5   3  14      143.24      134.20     10.96 o 
  -4   3  14      145.22      156.14     11.48 o 
  -3   3  14      451.60      477.31     13.40 o 
  -2   3  14      440.19      382.17     20.71 o 
  -1   3  14      371.81      408.70     21.92 o 
   0   3  14      175.03      150.49     11.45 o 
   1   3  14      142.04      158.60     10.32 o 
   2   3  14       69.52       60.24      8.62 o 
  -5   4  14       23.03       32.46      7.73 o 
  -4   4  14       17.95       25.75      5.71 o 
  -3   4  14       71.87       72.68      7.52 o 
  -2   4  14       35.33       35.80     11.18 o 
  -1   4  14      134.99      109.94     15.23 o 
   0   4  14      118.13      139.99     11.23 o 
   1   4  14       96.62       78.75      8.74 o 
   2   4  14       55.02       54.98      8.75 o 
  -4   5  14        8.78       10.28      5.59 o 
  -3   5  14      159.57      168.93      9.40 o 
  -2   5  14       16.76        9.94      8.97 o 
  -1   5  14       26.03       17.57     10.22 o 
   0   5  14       46.02       36.38      8.28 o 
   1   5  14       30.11       45.51      7.89 o 
   2   5  14      111.20      107.54      9.94 o 
  -4   6  14      283.64      301.30     16.12 o 
  -3   6  14        3.52        2.74      5.11 o 
  -2   6  14      439.39      461.22     32.15 o 
  -1   6  14       57.95       57.54     12.43 o 
   0   6  14      407.88      414.67     24.58 o 
   1   6  14      131.41      139.21     10.38 o 
  -3   7  14       16.53       15.87      6.53 o 
  -2   7  14        2.91        5.83      5.86 o 
  -1   7  14      191.65      183.95     16.61 o 
   0   7  14       49.37       45.39      8.79 o 
   1   7  14       84.54       71.41      8.90 o 
  -2   8  14       27.12       24.81     10.08 o 
  -1   8  14       14.73       -9.19     11.24 o 
   0   8  14       28.03       31.13     10.64 o 
  -4   1  15      143.26      127.15      8.33 o 
  -3   1  15      218.64      212.22     11.60 o 
  -2   1  15       84.24       82.27     16.92 o 
  -1   1  15      199.14      233.83     26.65 o 
   0   1  15      213.36      251.85     18.84 o 
   1   1  15      180.35      163.12     11.18 o 
  -4   2  15       73.48       79.25      7.34 o 
  -3   2  15      328.23      333.55     13.93 o 
  -2   2  15      100.06       96.54     14.48 o 
  -1   2  15      169.25      199.15     17.60 o 
   0   2  15      193.75      173.11     17.71 o 
   1   2  15       29.05       29.76      7.69 o 
  -4   3  15        2.31        0.08      5.08 o 
  -3   3  15       34.55       23.10      6.80 o 
  -2   3  15       56.92       41.14     11.93 o 
  -1   3  15        0.31       11.52     10.33 o 
   0   3  15       33.43       16.69     10.87 o 
   1   3  15        0.12       -8.82      6.61 o 
  -3   4  15      151.62      171.21     14.48 o 
  -2   4  15       75.23       62.74     13.37 o 
  -1   4  15      199.62      201.31     17.52 o 
   0   4  15      118.53      119.73     19.28 o 
  -3   5  15       37.09       45.85      8.00 o 
  -2   5  15      157.19      143.53     30.76 o 
  -1   5  15      147.38      148.70     37.11 o 
   0   5  15       19.65       36.52     12.26 o 
                                                 
